# Supplementary material for: Transcriptome predictors of coral survival and growth in a highly variable environment
Source: Ecol Evol. 2017 May 25;7(13):4794–803. doi: 10.1002/ece3.2685 (PMC5496549; doi:10.1002/ece3.2685)
Supplement: Supplementary file 2 [file ECE3-7-4794-s002.xlsx]

## Sheet: Survival & Growth
Supplementary Table 1
Survival and growth data for 252 branches of Acropora hyacinthus transplanted in the highly variable (HV) and moderately variable (MV) pool.
Survival after one year is coded as dead (0), alive (1), or missing (NA).
Growth is measured as number of branches as well as fractional increase in buoyant weight (BW).
Colony	Crate	Origin	Location	Survival	Branches	BW
AH06	HV1	HV	HV	0	NA	NA
AH07	HV1	HV	HV	1	10	3.34
AH102	HV1	MV	HV	1	2	1.63
AH11	HV1	MV	HV	0	NA	NA
AH27	HV1	HV	HV	1	3	1.86
AH28	HV1	MV	HV	NA	NA	NA
AH40	HV1	MV	HV	1	4	1.59
AH44	HV1	MV	HV	0	NA	NA
AH61	HV1	MV	HV	1	7	2.75
AH64	HV1	MV	HV	1	1	2.01
AH65	HV1	MV	HV	1	5	3.52
AH68	HV1	MV	HV	1	9	2.55
AH69	HV1	MV	HV	0	NA	NA
AH70	HV1	MV	HV	0	NA	NA
AH75	HV1	HV	HV	1	6	2.26
AH82	HV1	MV	HV	0	NA	NA
AH83	HV1	HV	HV	1	2	2.01
AH85	HV1	HV	HV	1	23	4.32
AH86	HV1	HV	HV	1	9	2.01
AH88	HV1	HV	HV	1	9	2.5
AH89	HV1	MV	HV	1	5	2.25
AH06	HV2	HV	HV	1	8	2.44
AH07	HV2	HV	HV	0	NA	NA
AH102	HV2	MV	HV	1	5	2.17
AH11	HV2	MV	HV	0	NA	NA
AH27	HV2	HV	HV	1	3	1.69
AH28	HV2	MV	HV	NA	NA	NA
AH40	HV2	MV	HV	0	NA	NA
AH44	HV2	MV	HV	1	4	2.31
AH61	HV2	MV	HV	1	12	2.06
AH64	HV2	MV	HV	0	NA	NA
AH65	HV2	MV	HV	0	NA	NA
AH68	HV2	MV	HV	1	4	2.51
AH69	HV2	MV	HV	1	5	2.13
AH70	HV2	MV	HV	NA	NA	NA
AH75	HV2	HV	HV	1	2	1.32
AH82	HV2	MV	HV	0	NA	NA
AH83	HV2	HV	HV	NA	NA	NA
AH85	HV2	HV	HV	1	23	3.64
AH86	HV2	HV	HV	1	3	1.68
AH88	HV2	HV	HV	1	12	1.75
AH89	HV2	MV	HV	1	4	2.3
AH06	HV3	HV	HV	0	NA	NA
AH07	HV3	HV	HV	1	6	3
AH102	HV3	MV	HV	1	4	1.9
AH11	HV3	MV	HV	1	4	1.38
AH27	HV3	HV	HV	1	12	2.24
AH28	HV3	MV	HV	0	NA	NA
AH40	HV3	MV	HV	1	6	1.8
AH44	HV3	MV	HV	0	NA	NA
AH61	HV3	MV	HV	1	6	3.18
AH64	HV3	MV	HV	0	NA	NA
AH65	HV3	MV	HV	1	9	3.45
AH68	HV3	MV	HV	1	6	2.4
AH69	HV3	MV	HV	0	NA	NA
AH70	HV3	MV	HV	1	3	1.05
AH75	HV3	HV	HV	1	6	2.49
AH82	HV3	MV	HV	0	NA	NA
AH83	HV3	HV	HV	1	4	1.93
AH85	HV3	HV	HV	1	3	1.49
AH86	HV3	HV	HV	1	5	1.6
AH88	HV3	HV	HV	1	6	1.89
AH89	HV3	MV	HV	1	6	3.27
AH06	HV4	HV	HV	0	NA	NA
AH07	HV4	HV	HV	1	7	2.62
AH102	HV4	MV	HV	1	3	1.28
AH11	HV4	MV	HV	1	1	0.77
AH27	HV4	HV	HV	1	3	2.44
AH28	HV4	MV	HV	0	NA	NA
AH40	HV4	MV	HV	0	NA	NA
AH44	HV4	MV	HV	0	NA	NA
AH61	HV4	MV	HV	1	6	1.76
AH64	HV4	MV	HV	0	NA	NA
AH65	HV4	MV	HV	0	NA	NA
AH68	HV4	MV	HV	1	9	3.58
AH69	HV4	MV	HV	0	NA	NA
AH70	HV4	MV	HV	1	1	0.79
AH75	HV4	HV	HV	0	NA	NA
AH82	HV4	MV	HV	NA	NA	NA
AH83	HV4	HV	HV	0	NA	NA
AH85	HV4	HV	HV	NA	NA	NA
AH86	HV4	HV	HV	1	1	0.57
AH88	HV4	HV	HV	1	7	1.59
AH89	HV4	MV	HV	NA	NA	NA
AH06	HV5	HV	HV	NA	NA	NA
AH07	HV5	HV	HV	1	5	3.09
AH102	HV5	MV	HV	1	3	1.62
AH11	HV5	MV	HV	1	3	1.33
AH27	HV5	HV	HV	1	4	1.77
AH28	HV5	MV	HV	1	8	2.95
AH40	HV5	MV	HV	1	3	1.42
AH44	HV5	MV	HV	1	1	1.73
AH61	HV5	MV	HV	NA	NA	NA
AH64	HV5	MV	HV	NA	NA	NA
AH65	HV5	MV	HV	1	7	3.49
AH68	HV5	MV	HV	1	7	3.64
AH69	HV5	MV	HV	1	3	1.49
AH70	HV5	MV	HV	1	5	1.58
AH75	HV5	HV	HV	1	4	2.54
AH82	HV5	MV	HV	NA	NA	NA
AH83	HV5	HV	HV	1	1	-0.07
AH85	HV5	HV	HV	NA	NA	NA
AH86	HV5	HV	HV	1	6	1.22
AH88	HV5	HV	HV	NA	NA	NA
AH89	HV5	MV	HV	1	1	1.42
AH06	HV6	HV	HV	1	2	1.81
AH07	HV6	HV	HV	1	4	2.19
AH102	HV6	MV	HV	1	1	0.87
AH11	HV6	MV	HV	1	1	1.23
AH27	HV6	HV	HV	1	2	2.14
AH28	HV6	MV	HV	1	1	2.09
AH40	HV6	MV	HV	0	NA	NA
AH44	HV6	MV	HV	NA	NA	NA
AH61	HV6	MV	HV	NA	NA	NA
AH64	HV6	MV	HV	1	1	0.94
AH65	HV6	MV	HV	1	3	2.87
AH68	HV6	MV	HV	1	2	1.95
AH69	HV6	MV	HV	1	2	1.27
AH70	HV6	MV	HV	NA	NA	NA
AH75	HV6	HV	HV	1	3	2.13
AH82	HV6	MV	HV	NA	NA	NA
AH83	HV6	HV	HV	1	1	0.72
AH85	HV6	HV	HV	1	3	1.31
AH86	HV6	HV	HV	1	2	0.99
AH88	HV6	HV	HV	1	3	1.24
AH89	HV6	MV	HV	1	4	2.01
AH06	MV1	HV	MV	NA	NA	NA
AH07	MV1	HV	MV	0	NA	NA
AH102	MV1	MV	MV	NA	NA	NA
AH11	MV1	MV	MV	0	NA	NA
AH27	MV1	HV	MV	0	NA	NA
AH28	MV1	MV	MV	0	NA	NA
AH40	MV1	MV	MV	0	NA	NA
AH44	MV1	MV	MV	NA	NA	NA
AH61	MV1	MV	MV	0	NA	NA
AH64	MV1	MV	MV	0	NA	NA
AH65	MV1	MV	MV	0	NA	NA
AH68	MV1	MV	MV	0	NA	NA
AH69	MV1	MV	MV	1	12	2.72
AH70	MV1	MV	MV	1	18	4.12
AH75	MV1	HV	MV	1	9	2.33
AH82	MV1	MV	MV	0	NA	NA
AH83	MV1	HV	MV	NA	NA	NA
AH85	MV1	HV	MV	1	32	8.11
AH86	MV1	HV	MV	0	NA	NA
AH88	MV1	HV	MV	1	25	3.83
AH89	MV1	MV	MV	0	NA	NA
AH06	MV2	HV	MV	1	6	2.6
AH07	MV2	HV	MV	1	6	3.46
AH102	MV2	MV	MV	1	5	2.24
AH11	MV2	MV	MV	0	NA	NA
AH27	MV2	HV	MV	1	9	3.13
AH28	MV2	MV	MV	1	23	6.63
AH40	MV2	MV	MV	0	NA	NA
AH44	MV2	MV	MV	0	NA	NA
AH61	MV2	MV	MV	1	14	4.3
AH64	MV2	MV	MV	1	16	7.14
AH65	MV2	MV	MV	1	12	4.75
AH68	MV2	MV	MV	1	10	3.89
AH69	MV2	MV	MV	1	19	4.34
AH70	MV2	MV	MV	NA	NA	NA
AH75	MV2	HV	MV	0	NA	NA
AH82	MV2	MV	MV	0	NA	NA
AH83	MV2	HV	MV	0	NA	NA
AH85	MV2	HV	MV	1	40	8.36
AH86	MV2	HV	MV	1	13	4.21
AH88	MV2	HV	MV	1	14	3.69
AH89	MV2	MV	MV	1	8	3.64
AH06	MV3	HV	MV	NA	NA	NA
AH07	MV3	HV	MV	1	4	1.27
AH102	MV3	MV	MV	1	2	1.73
AH11	MV3	MV	MV	NA	NA	NA
AH27	MV3	HV	MV	NA	NA	NA
AH28	MV3	MV	MV	1	7	2.7
AH40	MV3	MV	MV	0	NA	NA
AH44	MV3	MV	MV	0	NA	NA
AH61	MV3	MV	MV	0	NA	NA
AH64	MV3	MV	MV	1	8	3.36
AH65	MV3	MV	MV	1	3	0.05
AH68	MV3	MV	MV	NA	NA	NA
AH69	MV3	MV	MV	1	5	1.21
AH70	MV3	MV	MV	0	NA	NA
AH75	MV3	HV	MV	1	5	2.38
AH82	MV3	MV	MV	NA	NA	NA
AH83	MV3	HV	MV	1	6	1.4
AH85	MV3	HV	MV	1	3	0.75
AH86	MV3	HV	MV	1	4	1.52
AH88	MV3	HV	MV	1	9	3
AH89	MV3	MV	MV	0	NA	NA
AH06	MV4	HV	MV	1	11	1.75
AH07	MV4	HV	MV	1	21	3.1
AH102	MV4	MV	MV	0	NA	NA
AH11	MV4	MV	MV	0	NA	NA
AH27	MV4	HV	MV	NA	NA	NA
AH28	MV4	MV	MV	NA	NA	NA
AH40	MV4	MV	MV	0	NA	NA
AH44	MV4	MV	MV	0	NA	NA
AH61	MV4	MV	MV	1	2	1.19
AH64	MV4	MV	MV	NA	NA	NA
AH65	MV4	MV	MV	NA	NA	NA
AH68	MV4	MV	MV	0	NA	NA
AH69	MV4	MV	MV	1	17	2.64
AH70	MV4	MV	MV	1	13	2.62
AH75	MV4	HV	MV	0	NA	NA
AH82	MV4	MV	MV	NA	NA	NA
AH83	MV4	HV	MV	1	10	1.45
AH85	MV4	HV	MV	1	18	2.87
AH86	MV4	HV	MV	1	12	2.34
AH88	MV4	HV	MV	1	21	2.61
AH89	MV4	MV	MV	1	6	3.76
AH06	MV5	HV	MV	1	14	3.45
AH07	MV5	HV	MV	1	9	2.78
AH102	MV5	MV	MV	1	6	1.35
AH11	MV5	MV	MV	1	20	2.52
AH27	MV5	HV	MV	1	6	2.09
AH28	MV5	MV	MV	1	8	0.56
AH40	MV5	MV	MV	0	NA	NA
AH44	MV5	MV	MV	1	5	2.27
AH61	MV5	MV	MV	1	10	2.17
AH64	MV5	MV	MV	1	16	5.44
AH65	MV5	MV	MV	1	8	2.72
AH68	MV5	MV	MV	1	9	3.21
AH69	MV5	MV	MV	1	13	2.83
AH70	MV5	MV	MV	0	NA	NA
AH75	MV5	HV	MV	1	8	2.25
AH82	MV5	MV	MV	NA	NA	NA
AH83	MV5	HV	MV	1	7	2.42
AH85	MV5	HV	MV	1	7	0.8
AH86	MV5	HV	MV	NA	NA	NA
AH88	MV5	HV	MV	1	23	2.4
AH89	MV5	MV	MV	1	7	1.38
AH06	MV6	HV	MV	1	47	9.82
AH07	MV6	HV	MV	0	NA	NA
AH102	MV6	MV	MV	1	23	3.82
AH11	MV6	MV	MV	0	NA	NA
AH27	MV6	HV	MV	1	22	4.55
AH28	MV6	MV	MV	1	12	3.2
AH40	MV6	MV	MV	0	NA	NA
AH44	MV6	MV	MV	0	NA	NA
AH61	MV6	MV	MV	1	13	3.96
AH64	MV6	MV	MV	0	NA	NA
AH65	MV6	MV	MV	1	32	6.98
AH68	MV6	MV	MV	0	NA	NA
AH69	MV6	MV	MV	1	29	5.6
AH70	MV6	MV	MV	1	12	3.37
AH75	MV6	HV	MV	0	NA	NA
AH82	MV6	MV	MV	0	NA	NA
AH83	MV6	HV	MV	0	NA	NA
AH85	MV6	HV	MV	1	15	3.31
AH86	MV6	HV	MV	0	NA	NA
AH88	MV6	HV	MV	1	34	2.8
AH89	MV6	MV	MV	0	NA	NA

## Sheet: Temperature
Supplementary Table 2
Temperature data for transplant crates
Only overlapping data from September 2012 to February 2013 is displayed
Date	Time	HV1	HV2	HV3	HV4	MV1	MV2	MV3	MV4	MV5	MV6
2012-09-17 12:00:00	2012-09-17 12:00:00	30.558	31.37	31.472	30.558	30.054	30.558	30.558	30.659	30.963	30.558
2012-09-17 12:10:00	2012-09-17 12:10:00	30.356	31.268	31.472	30.558	29.853	30.457	30.558	30.457	31.064	30.356
2012-09-17 12:20:00	2012-09-17 12:20:00	29.953	30.862	31.064	30.154	29.452	29.953	30.255	30.054	30.76	29.853
2012-09-17 12:30:00	2012-09-17 12:30:00	29.652	30.558	30.76	29.853	29.152	29.652	29.953	29.752	30.457	29.552
2012-09-17 12:40:00	2012-09-17 12:40:00	29.552	30.356	30.659	29.752	29.053	29.452	29.752	29.652	30.356	29.352
2012-09-17 12:50:00	2012-09-17 12:50:00	29.452	30.154	30.457	29.752	29.053	29.452	29.752	29.552	30.255	29.352
2012-09-17 13:00:00	2012-09-17 13:00:00	29.352	30.054	30.356	29.652	28.853	29.252	29.552	29.452	30.154	29.252
2012-09-17 13:10:00	2012-09-17 13:10:00	29.552	30.255	30.558	29.752	29.053	29.452	29.652	29.552	30.255	29.352
2012-09-17 13:20:00	2012-09-17 13:20:00	29.452	30.255	30.457	29.752	28.953	29.352	29.652	29.552	30.255	29.252
2012-09-17 13:30:00	2012-09-17 13:30:00	29.652	30.356	30.659	29.853	29.152	29.452	29.752	29.652	30.255	29.452
2012-09-17 13:40:00	2012-09-17 13:40:00	29.853	30.558	30.963	30.054	29.252	29.652	29.953	29.953	30.558	29.652
2012-09-17 13:50:00	2012-09-17 13:50:00	29.853	30.659	30.963	30.154	29.252	29.752	29.953	29.953	30.76	29.652
2012-09-17 14:00:00	2012-09-17 14:00:00	29.953	30.76	31.166	30.457	29.252	29.853	30.154	30.054	31.268	29.652
2012-09-17 14:10:00	2012-09-17 14:10:00	29.552	30.457	30.862	30.054	28.953	29.452	29.853	29.652	30.862	29.252
2012-09-17 14:20:00	2012-09-17 14:20:00	30.457	31.574	32.086	30.963	29.152	29.752	30.457	30.356	31.778	29.552
2012-09-17 14:30:00	2012-09-17 14:30:00	29.853	30.76	30.862	30.154	29.252	29.652	30.054	29.853	30.659	29.452
2012-09-17 14:40:00	2012-09-17 14:40:00	29.252	29.953	29.252	29.452	29.452	29.552	29.352	29.452	29.752	28.555
2012-09-17 14:50:00	2012-09-17 14:50:00	29.152	29.552	28.555	29.352	29.352	29.352	29.053	29.252	29.352	29.752
2012-09-17 15:00:00	2012-09-17 15:00:00	28.555	28.655	28.555	28.456	28.655	28.655	28.655	28.555	28.555	28.754
2012-09-17 15:10:00	2012-09-17 15:10:00	28.456	28.555	28.555	28.456	28.555	28.555	28.555	28.555	28.555	28.655
2012-09-17 15:20:00	2012-09-17 15:20:00	28.456	28.555	28.555	28.456	28.456	28.357	28.357	28.357	28.357	28.456
2012-09-17 15:30:00	2012-09-17 15:30:00	28.456	28.555	28.555	28.456	28.06	28.06	28.06	28.06	28.06	28.159
2012-09-17 15:40:00	2012-09-17 15:40:00	28.456	28.456	28.555	28.456	28.06	28.06	27.961	28.06	28.06	28.159
2012-09-17 15:50:00	2012-09-17 15:50:00	28.456	28.456	28.456	28.456	28.06	28.06	27.961	28.06	28.06	28.159
2012-09-17 16:00:00	2012-09-17 16:00:00	28.456	28.456	28.456	28.357	28.06	28.06	27.961	28.06	28.06	28.159
2012-09-17 16:10:00	2012-09-17 16:10:00	28.357	28.357	28.456	28.357	28.06	28.06	27.961	28.06	28.06	28.06
2012-09-17 16:20:00	2012-09-17 16:20:00	28.357	28.357	28.357	28.357	28.06	28.06	27.961	28.06	28.06	28.06
2012-09-17 16:30:00	2012-09-17 16:30:00	28.357	28.258	28.357	28.258	28.06	28.06	27.961	28.06	28.06	28.06
2012-09-17 16:40:00	2012-09-17 16:40:00	28.159	28.258	28.258	28.159	28.06	28.06	27.961	28.06	28.06	28.06
2012-09-17 16:50:00	2012-09-17 16:50:00	28.159	28.159	28.258	28.159	28.06	27.961	27.961	28.06	28.06	28.06
2012-09-17 17:00:00	2012-09-17 17:00:00	28.159	28.159	28.258	28.159	28.06	27.961	27.961	27.961	27.961	28.06
2012-09-17 17:10:00	2012-09-17 17:10:00	28.159	28.159	28.258	28.159	27.961	27.961	27.862	27.961	27.961	28.06
2012-09-17 17:20:00	2012-09-17 17:20:00	28.159	28.159	28.258	28.06	27.961	27.961	27.862	27.961	27.961	27.961
2012-09-17 17:30:00	2012-09-17 17:30:00	28.159	28.159	28.159	28.06	27.961	27.862	27.862	27.961	27.862	27.961
2012-09-17 17:40:00	2012-09-17 17:40:00	28.06	28.06	28.159	28.06	27.961	27.862	27.862	27.862	27.862	27.961
2012-09-17 17:50:00	2012-09-17 17:50:00	28.06	28.06	28.06	27.961	27.961	27.862	27.862	27.961	27.961	27.961
2012-09-17 18:00:00	2012-09-17 18:00:00	28.06	28.06	28.06	27.961	27.961	27.862	27.862	27.862	27.862	27.961
2012-09-17 18:10:00	2012-09-17 18:10:00	27.961	27.961	28.06	27.961	27.862	27.862	27.764	27.764	27.764	27.862
2012-09-17 18:20:00	2012-09-17 18:20:00	27.961	27.961	27.961	27.961	27.862	27.764	27.764	27.862	27.764	27.862
2012-09-17 18:30:00	2012-09-17 18:30:00	27.961	27.961	27.961	27.961	27.862	27.764	27.764	27.764	27.764	27.862
2012-09-17 18:40:00	2012-09-17 18:40:00	27.961	27.961	27.961	27.862	27.862	27.764	27.764	27.764	27.764	27.862
2012-09-17 18:50:00	2012-09-17 18:50:00	27.862	27.961	27.961	27.862	27.862	27.764	27.764	27.862	27.764	27.862
2012-09-17 19:00:00	2012-09-17 19:00:00	27.862	27.862	27.961	27.862	27.764	27.764	27.764	27.764	27.764	27.862
2012-09-17 19:10:00	2012-09-17 19:10:00	27.862	27.862	27.961	27.862	27.862	27.764	27.764	27.862	27.764	27.862
2012-09-17 19:20:00	2012-09-17 19:20:00	27.862	27.961	27.961	27.862	27.862	27.764	27.764	27.862	27.862	27.862
2012-09-17 19:30:00	2012-09-17 19:30:00	27.862	27.862	27.961	27.862	27.862	27.862	27.764	27.862	27.862	27.862
2012-09-17 19:40:00	2012-09-17 19:40:00	27.862	27.862	27.961	27.862	27.862	27.862	27.764	27.862	27.862	27.862
2012-09-17 19:50:00	2012-09-17 19:50:00	27.862	27.862	27.862	27.862	27.862	27.862	27.764	27.862	27.862	27.862
2012-09-17 20:00:00	2012-09-17 20:00:00	27.862	27.862	27.862	27.862	27.862	27.862	27.764	27.862	27.862	27.862
2012-09-17 20:10:00	2012-09-17 20:10:00	27.862	27.862	27.862	27.764	27.862	27.862	27.764	27.862	27.862	27.862
2012-09-17 20:20:00	2012-09-17 20:20:00	27.862	27.862	27.862	27.764	27.862	27.764	27.764	27.862	27.764	27.862
2012-09-17 20:30:00	2012-09-17 20:30:00	27.862	27.862	27.862	27.764	27.862	27.764	27.764	27.764	27.764	27.862
2012-09-17 20:40:00	2012-09-17 20:40:00	27.862	27.862	27.862	27.764	27.862	27.764	27.764	27.764	27.764	27.862
2012-09-17 20:50:00	2012-09-17 20:50:00	27.764	27.862	27.862	27.764	27.862	27.764	27.764	27.862	27.764	27.862
2012-09-17 21:00:00	2012-09-17 21:00:00	27.764	27.862	27.862	27.764	27.862	27.764	27.764	27.764	27.764	27.862
2012-09-17 21:10:00	2012-09-17 21:10:00	27.764	27.862	27.862	27.764	27.862	27.764	27.764	27.764	27.764	27.862
2012-09-17 21:20:00	2012-09-17 21:20:00	27.862	27.862	27.862	27.764	27.764	27.764	27.665	27.764	27.764	27.862
2012-09-17 21:30:00	2012-09-17 21:30:00	27.862	27.862	27.862	27.764	27.764	27.764	27.764	27.764	27.764	27.862
2012-09-17 21:40:00	2012-09-17 21:40:00	27.764	27.862	27.862	27.764	27.862	27.764	27.665	27.764	27.764	27.862
2012-09-17 21:50:00	2012-09-17 21:50:00	27.862	27.862	27.862	27.764	27.764	27.764	27.764	27.764	27.764	27.862
2012-09-17 22:00:00	2012-09-17 22:00:00	27.764	27.764	27.862	27.764	27.764	27.764	27.665	27.764	27.764	27.862
2012-09-17 22:10:00	2012-09-17 22:10:00	27.764	27.764	27.862	27.764	27.764	27.764	27.665	27.764	27.764	27.862
2012-09-17 22:20:00	2012-09-17 22:20:00	27.764	27.764	27.764	27.764	27.764	27.764	27.665	27.764	27.764	27.862
2012-09-17 22:30:00	2012-09-17 22:30:00	27.764	27.764	27.764	27.764	27.764	27.764	27.665	27.764	27.764	27.862
2012-09-17 22:40:00	2012-09-17 22:40:00	27.764	27.764	27.862	27.764	27.764	27.764	27.665	27.764	27.764	27.862
2012-09-17 22:50:00	2012-09-17 22:50:00	27.764	27.862	27.862	27.764	27.764	27.764	27.665	27.764	27.764	27.862
2012-09-17 23:00:00	2012-09-17 23:00:00	27.764	27.862	27.862	27.764	27.764	27.764	27.665	27.764	27.764	27.862
2012-09-17 23:10:00	2012-09-17 23:10:00	27.764	27.862	27.862	27.764	27.764	27.764	27.665	27.764	27.764	27.862
2012-09-17 23:20:00	2012-09-17 23:20:00	27.764	27.764	27.862	27.764	27.764	27.764	27.665	27.764	27.764	27.862
2012-09-17 23:30:00	2012-09-17 23:30:00	27.764	27.764	27.862	27.764	27.764	27.764	27.764	27.764	27.764	27.862
2012-09-17 23:40:00	2012-09-17 23:40:00	27.764	27.764	27.764	27.764	27.764	27.764	27.665	27.764	27.764	27.862
2012-09-17 23:50:00	2012-09-17 23:50:00	27.764	27.764	27.764	27.665	27.764	27.764	27.665	27.764	27.764	27.862
2012-09-18	2012-09-18	27.665	27.764	27.764	27.665	27.764	27.764	27.665	27.764	27.764	27.862
2012-09-18 00:10:00	2012-09-18 00:10:00	27.665	27.665	27.764	27.665	27.764	27.764	27.665	27.764	27.764	27.764
2012-09-18 00:20:00	2012-09-18 00:20:00	27.665	27.665	27.764	27.665	27.764	27.764	27.665	27.764	27.764	27.764
2012-09-18 00:30:00	2012-09-18 00:30:00	27.665	27.665	27.665	27.665	27.764	27.764	27.665	27.764	27.764	27.764
2012-09-18 00:40:00	2012-09-18 00:40:00	27.665	27.665	27.665	27.567	27.764	27.665	27.665	27.764	27.764	27.764
2012-09-18 00:50:00	2012-09-18 00:50:00	27.665	27.665	27.665	27.567	27.764	27.665	27.665	27.764	27.764	27.764
2012-09-18 01:00:00	2012-09-18 01:00:00	27.567	27.567	27.567	27.567	27.764	27.764	27.665	27.764	27.764	27.764
2012-09-18 01:10:00	2012-09-18 01:10:00	27.567	27.567	27.567	27.567	27.764	27.665	27.665	27.764	27.665	27.764
2012-09-18 01:20:00	2012-09-18 01:20:00	27.567	27.567	27.567	27.468	27.764	27.665	27.665	27.764	27.764	27.764
2012-09-18 01:30:00	2012-09-18 01:30:00	27.567	27.567	27.567	27.468	27.764	27.665	27.665	27.764	27.764	27.764
2012-09-18 01:40:00	2012-09-18 01:40:00	27.468	27.468	27.468	27.468	27.764	27.665	27.665	27.764	27.665	27.764
2012-09-18 01:50:00	2012-09-18 01:50:00	27.468	27.468	27.468	27.468	27.764	27.665	27.665	27.665	27.665	27.764
2012-09-18 02:00:00	2012-09-18 02:00:00	27.468	27.468	27.468	27.468	27.764	27.665	27.665	27.665	27.665	27.764
2012-09-18 02:10:00	2012-09-18 02:10:00	27.468	27.468	27.468	27.37	27.764	27.665	27.567	27.665	27.665	27.764
2012-09-18 02:20:00	2012-09-18 02:20:00	27.37	27.468	27.468	27.37	27.764	27.665	27.567	27.764	27.665	27.764
2012-09-18 02:30:00	2012-09-18 02:30:00	27.37	27.37	27.37	27.37	27.665	27.665	27.665	27.764	27.665	27.764
2012-09-18 02:40:00	2012-09-18 02:40:00	27.37	27.37	27.37	27.37	27.764	27.665	27.665	27.764	27.665	27.764
2012-09-18 02:50:00	2012-09-18 02:50:00	27.272	27.37	27.37	27.272	27.764	27.665	27.665	27.764	27.764	27.764
2012-09-18 03:00:00	2012-09-18 03:00:00	27.272	27.37	27.37	27.272	27.764	27.665	27.665	27.764	27.764	27.764
2012-09-18 03:10:00	2012-09-18 03:10:00	27.272	27.37	27.272	27.272	27.764	27.665	27.665	27.764	27.764	27.764
2012-09-18 03:20:00	2012-09-18 03:20:00	27.272	27.272	27.272	27.173	27.764	27.665	27.665	27.764	27.764	27.764
2012-09-18 03:30:00	2012-09-18 03:30:00	27.272	27.272	27.272	27.173	27.764	27.665	27.665	27.764	27.764	27.764
2012-09-18 03:40:00	2012-09-18 03:40:00	27.272	27.272	27.272	27.173	27.764	27.764	27.665	27.764	27.764	27.862
2012-09-18 03:50:00	2012-09-18 03:50:00	27.173	27.272	27.173	27.173	27.764	27.764	27.665	27.764	27.764	27.862
2012-09-18 04:00:00	2012-09-18 04:00:00	27.173	27.272	27.075	27.173	27.764	27.764	27.665	27.764	27.764	27.862
2012-09-18 04:10:00	2012-09-18 04:10:00	27.272	27.272	27.075	27.173	27.764	27.764	27.665	27.764	27.764	27.862
2012-09-18 04:20:00	2012-09-18 04:20:00	27.272	27.37	27.075	27.272	27.764	27.764	27.665	27.764	27.764	27.862
2012-09-18 04:30:00	2012-09-18 04:30:00	27.37	27.468	27.075	27.37	27.764	27.764	27.665	27.764	27.764	27.862
2012-09-18 04:40:00	2012-09-18 04:40:00	27.468	27.567	27.37	27.567	27.862	27.764	27.764	27.764	27.764	27.862
2012-09-18 04:50:00	2012-09-18 04:50:00	27.567	27.567	27.468	27.567	27.862	27.764	27.764	27.862	27.764	27.862
2012-09-18 05:00:00	2012-09-18 05:00:00	27.567	27.665	27.567	27.567	27.862	27.764	27.764	27.862	27.764	27.862
2012-09-18 05:10:00	2012-09-18 05:10:00	27.665	27.665	27.665	27.665	27.862	27.764	27.764	27.862	27.764	27.862
2012-09-18 05:20:00	2012-09-18 05:20:00	27.665	27.764	27.665	27.665	27.862	27.764	27.764	27.862	27.764	27.862
2012-09-18 05:30:00	2012-09-18 05:30:00	27.665	27.764	27.764	27.665	27.862	27.764	27.764	27.862	27.764	27.862
2012-09-18 05:40:00	2012-09-18 05:40:00	27.665	27.764	27.764	27.665	27.862	27.764	27.764	27.862	27.764	27.862
2012-09-18 05:50:00	2012-09-18 05:50:00	27.764	27.764	27.764	27.665	27.862	27.764	27.764	27.862	27.764	27.862
2012-09-18 06:00:00	2012-09-18 06:00:00	27.764	27.764	27.764	27.665	27.862	27.764	27.764	27.764	27.764	27.862
2012-09-18 06:10:00	2012-09-18 06:10:00	27.764	27.764	27.764	27.764	27.862	27.764	27.764	27.862	27.764	27.862
2012-09-18 06:20:00	2012-09-18 06:20:00	27.764	27.764	27.764	27.764	27.862	27.862	27.764	27.862	27.764	27.862
2012-09-18 06:30:00	2012-09-18 06:30:00	27.862	27.862	27.862	27.764	27.862	27.862	27.764	27.862	27.862	27.862
2012-09-18 06:40:00	2012-09-18 06:40:00	27.764	27.862	27.862	27.764	27.862	27.862	27.764	27.862	27.862	27.862
2012-09-18 06:50:00	2012-09-18 06:50:00	27.862	27.862	27.862	27.764	27.862	27.862	27.764	27.862	27.862	27.961
2012-09-18 07:00:00	2012-09-18 07:00:00	27.764	27.764	27.862	27.764	27.862	27.862	27.764	27.862	27.862	27.961
2012-09-18 07:10:00	2012-09-18 07:10:00	27.862	27.862	27.862	27.764	27.862	27.862	27.764	27.862	27.862	27.862
2012-09-18 07:20:00	2012-09-18 07:20:00	27.862	27.862	27.862	27.764	27.862	27.862	27.764	27.862	27.862	27.862
2012-09-18 07:30:00	2012-09-18 07:30:00	27.862	27.862	27.862	27.764	27.862	27.862	27.764	27.862	27.862	27.862
2012-09-18 07:40:00	2012-09-18 07:40:00	27.862	27.862	27.862	27.862	27.862	27.862	27.764	27.862	27.862	27.961
2012-09-18 07:50:00	2012-09-18 07:50:00	27.862	27.862	27.862	27.862	27.862	27.862	27.764	27.862	27.862	27.862
2012-09-18 08:00:00	2012-09-18 08:00:00	27.862	27.862	27.862	27.862	27.862	27.862	27.764	27.862	27.862	27.862
2012-09-18 08:10:00	2012-09-18 08:10:00	27.862	27.862	27.862	27.862	27.862	27.862	27.764	27.862	27.862	27.961
2012-09-18 08:20:00	2012-09-18 08:20:00	27.961	27.862	27.961	27.862	27.862	27.862	27.764	27.862	27.862	27.961
2012-09-18 08:30:00	2012-09-18 08:30:00	27.961	27.961	27.961	27.862	27.961	27.862	27.862	27.961	27.862	27.961
2012-09-18 08:40:00	2012-09-18 08:40:00	27.961	27.961	27.961	27.862	27.961	27.862	27.862	27.862	27.862	27.961
2012-09-18 08:50:00	2012-09-18 08:50:00	27.961	27.961	27.961	27.862	27.961	27.862	27.862	27.961	27.961	27.961
2012-09-18 09:00:00	2012-09-18 09:00:00	27.961	27.961	27.961	27.961	27.961	27.961	27.862	27.961	27.961	27.961
2012-09-18 09:10:00	2012-09-18 09:10:00	27.961	27.961	28.06	27.961	27.961	27.961	27.862	27.961	27.961	27.961
2012-09-18 09:20:00	2012-09-18 09:20:00	27.961	27.961	28.06	27.961	27.961	27.961	27.862	27.961	27.961	28.06
2012-09-18 09:30:00	2012-09-18 09:30:00	28.06	28.06	28.06	27.961	28.06	27.961	27.961	27.961	27.961	28.06
2012-09-18 09:40:00	2012-09-18 09:40:00	28.06	28.06	28.06	27.961	28.06	27.961	27.961	27.961	27.961	28.06
2012-09-18 09:50:00	2012-09-18 09:50:00	28.06	28.06	28.06	27.961	28.06	27.961	27.961	28.06	28.06	28.06
2012-09-18 10:00:00	2012-09-18 10:00:00	28.06	28.06	28.06	27.961	28.06	27.961	27.961	27.961	27.961	28.06
2012-09-18 10:10:00	2012-09-18 10:10:00	28.06	28.06	28.06	28.06	28.06	27.961	27.961	28.06	28.06	28.06
2012-09-18 10:20:00	2012-09-18 10:20:00	28.06	28.06	28.06	28.06	28.06	27.961	27.961	28.06	28.06	28.06
2012-09-18 10:30:00	2012-09-18 10:30:00	28.06	28.06	28.159	28.06	28.06	28.06	27.961	28.06	28.06	28.06
2012-09-18 10:40:00	2012-09-18 10:40:00	28.06	28.06	28.159	28.06	28.159	28.06	28.06	28.06	28.06	28.159
2012-09-18 10:50:00	2012-09-18 10:50:00	28.06	28.159	28.159	28.06	28.159	28.06	28.06	28.06	28.06	28.159
2012-09-18 11:00:00	2012-09-18 11:00:00	28.159	28.159	28.159	28.06	28.159	28.06	28.06	28.06	28.06	28.159
2012-09-18 11:10:00	2012-09-18 11:10:00	28.159	28.258	28.258	28.159	28.258	28.159	28.159	28.258	28.159	28.258
2012-09-18 11:20:00	2012-09-18 11:20:00	28.258	28.357	28.357	28.258	28.258	28.258	28.258	28.258	28.258	28.357
2012-09-18 11:30:00	2012-09-18 11:30:00	28.357	28.357	28.456	28.258	28.357	28.258	28.258	28.258	28.258	28.357
2012-09-18 11:40:00	2012-09-18 11:40:00	28.357	28.357	28.456	28.357	28.258	28.159	28.258	28.159	28.258	28.258
2012-09-18 11:50:00	2012-09-18 11:50:00	28.456	28.456	28.456	28.357	28.258	28.159	28.159	28.258	28.258	28.258
2012-09-18 12:00:00	2012-09-18 12:00:00	28.357	28.456	28.456	28.357	28.258	28.258	28.258	28.159	28.258	28.258
2012-09-18 12:10:00	2012-09-18 12:10:00	28.357	28.456	28.456	28.357	28.258	28.159	28.159	28.258	28.258	28.258
2012-09-18 12:20:00	2012-09-18 12:20:00	28.357	28.357	28.456	28.357	28.258	28.258	28.159	28.159	28.258	28.258
2012-09-18 12:30:00	2012-09-18 12:30:00	28.357	28.357	28.456	28.357	28.258	28.258	28.159	28.258	28.258	28.258
2012-09-18 12:40:00	2012-09-18 12:40:00	28.357	28.357	28.456	28.357	28.258	28.258	28.159	28.258	28.258	28.258
2012-09-18 12:50:00	2012-09-18 12:50:00	28.357	28.357	28.555	28.357	28.258	28.258	28.258	28.258	28.258	28.258
2012-09-18 13:00:00	2012-09-18 13:00:00	28.456	28.456	28.555	28.357	28.357	28.258	28.258	28.357	28.357	28.357
2012-09-18 13:10:00	2012-09-18 13:10:00	28.555	28.555	28.655	28.456	28.456	28.357	28.357	28.357	28.357	28.456
2012-09-18 13:20:00	2012-09-18 13:20:00	28.555	28.555	28.655	28.555	28.456	28.357	28.357	28.357	28.357	28.456
2012-09-18 13:30:00	2012-09-18 13:30:00	28.655	28.655	28.754	28.555	28.456	28.456	28.357	28.357	28.357	28.456
2012-09-18 13:40:00	2012-09-18 13:40:00	28.655	28.655	28.655	28.555	28.456	28.357	28.357	28.258	28.357	28.456
2012-09-18 13:50:00	2012-09-18 13:50:00	28.655	28.655	28.754	28.655	28.357	28.357	28.258	28.258	28.258	28.357
2012-09-18 14:00:00	2012-09-18 14:00:00	28.655	28.655	28.754	28.655	28.357	28.258	28.258	28.258	28.258	28.357
2012-09-18 14:10:00	2012-09-18 14:10:00	28.655	28.655	28.754	28.655	28.357	28.258	28.258	28.258	28.258	28.357
2012-09-18 14:20:00	2012-09-18 14:20:00	28.754	28.754	28.853	28.754	28.258	28.258	28.258	28.258	28.258	28.357
2012-09-18 14:30:00	2012-09-18 14:30:00	28.754	28.754	28.853	28.853	28.258	28.258	28.258	28.258	28.258	28.357
2012-09-18 14:40:00	2012-09-18 14:40:00	28.754	28.754	28.853	28.853	28.258	28.258	28.159	28.159	28.159	28.258
2012-09-18 14:50:00	2012-09-18 14:50:00	28.754	28.754	28.953	28.853	28.258	28.159	28.159	28.159	28.159	28.258
2012-09-18 15:00:00	2012-09-18 15:00:00	28.853	28.853	28.953	28.953	28.159	28.159	28.06	28.159	28.159	28.258
2012-09-18 15:10:00	2012-09-18 15:10:00	28.853	28.853	29.053	28.953	28.159	28.159	28.06	28.159	28.159	28.258
2012-09-18 15:20:00	2012-09-18 15:20:00	28.853	28.853	29.053	28.953	28.159	28.159	28.06	28.159	28.159	28.258
2012-09-18 15:30:00	2012-09-18 15:30:00	28.953	28.953	29.053	28.953	28.159	28.159	28.06	28.159	28.159	28.159
2012-09-18 15:40:00	2012-09-18 15:40:00	28.953	28.953	29.152	28.953	28.159	28.159	28.06	28.159	28.159	28.159
2012-09-18 15:50:00	2012-09-18 15:50:00	28.953	28.953	29.152	28.953	28.159	28.06	28.06	28.06	28.159	28.159
2012-09-18 16:00:00	2012-09-18 16:00:00	28.953	28.953	29.053	28.953	28.159	28.06	28.06	28.06	28.06	28.159
2012-09-18 16:10:00	2012-09-18 16:10:00	28.853	28.853	29.053	28.853	28.159	28.06	28.06	28.06	28.06	28.159
2012-09-18 16:20:00	2012-09-18 16:20:00	28.754	28.754	28.953	28.754	28.159	28.06	28.06	28.06	28.06	28.159
2012-09-18 16:30:00	2012-09-18 16:30:00	28.754	28.655	28.853	28.555	28.159	28.06	28.06	28.06	28.06	28.159
2012-09-18 16:40:00	2012-09-18 16:40:00	28.555	28.555	28.754	28.555	28.159	28.06	28.06	28.06	28.06	28.159
2012-09-18 16:50:00	2012-09-18 16:50:00	28.456	28.456	28.655	28.357	28.159	28.06	28.06	28.06	28.06	28.159
2012-09-18 17:00:00	2012-09-18 17:00:00	28.357	28.357	28.555	28.357	28.159	28.06	28.06	28.06	28.06	28.159
2012-09-18 17:10:00	2012-09-18 17:10:00	28.258	28.258	28.456	28.258	28.159	28.06	28.06	28.06	28.06	28.159
2012-09-18 17:20:00	2012-09-18 17:20:00	28.258	28.258	28.357	28.258	28.159	28.06	28.06	28.06	28.06	28.159
2012-09-18 17:30:00	2012-09-18 17:30:00	28.258	28.258	28.357	28.159	28.159	28.06	28.06	28.06	28.06	28.159
2012-09-18 17:40:00	2012-09-18 17:40:00	28.258	28.258	28.357	28.159	28.159	28.06	28.06	28.06	28.06	28.159
2012-09-18 17:50:00	2012-09-18 17:50:00	28.258	28.258	28.258	28.159	28.06	28.06	28.06	28.06	28.06	28.159
2012-09-18 18:00:00	2012-09-18 18:00:00	28.159	28.258	28.258	28.159	28.06	28.06	27.961	28.06	28.06	28.159
2012-09-18 18:10:00	2012-09-18 18:10:00	28.159	28.159	28.258	28.159	28.06	28.06	27.961	28.06	28.06	28.159
2012-09-18 18:20:00	2012-09-18 18:20:00	28.159	28.159	28.159	28.06	28.06	28.06	27.961	28.06	28.06	28.159
2012-09-18 18:30:00	2012-09-18 18:30:00	28.159	28.159	28.159	28.06	28.06	28.06	27.961	28.06	28.06	28.159
2012-09-18 18:40:00	2012-09-18 18:40:00	28.06	28.159	28.159	28.06	28.06	28.06	27.961	28.06	28.06	28.159
2012-09-18 18:50:00	2012-09-18 18:50:00	28.06	28.159	28.159	28.06	28.06	28.06	27.961	28.06	28.06	28.159
2012-09-18 19:00:00	2012-09-18 19:00:00	28.06	28.06	28.159	28.06	28.06	28.06	27.961	28.06	28.06	28.159
2012-09-18 19:10:00	2012-09-18 19:10:00	28.06	28.06	28.159	28.06	28.06	28.06	27.961	28.06	28.06	28.159
2012-09-18 19:20:00	2012-09-18 19:20:00	28.06	28.06	28.06	28.06	28.06	28.06	27.961	28.06	28.06	28.06
2012-09-18 19:30:00	2012-09-18 19:30:00	28.06	28.06	28.06	28.06	28.06	28.06	27.961	28.06	28.06	28.06
2012-09-18 19:40:00	2012-09-18 19:40:00	28.06	28.06	28.06	28.06	28.06	28.06	27.961	28.06	28.06	28.06
2012-09-18 19:50:00	2012-09-18 19:50:00	28.06	28.06	28.06	28.06	28.06	28.06	27.961	28.06	28.06	28.06
2012-09-18 20:00:00	2012-09-18 20:00:00	28.06	28.06	28.06	28.06	28.06	28.06	27.961	28.06	28.06	28.06
2012-09-18 20:10:00	2012-09-18 20:10:00	28.06	28.06	28.06	28.06	28.06	28.06	27.961	28.06	28.06	28.06
2012-09-18 20:20:00	2012-09-18 20:20:00	28.06	28.06	28.06	28.06	28.06	27.961	27.961	28.06	28.06	28.06
2012-09-18 20:30:00	2012-09-18 20:30:00	28.06	28.06	28.06	28.06	28.06	27.961	27.961	28.06	28.06	28.06
2012-09-18 20:40:00	2012-09-18 20:40:00	28.06	28.06	28.06	28.06	28.06	28.06	27.961	28.06	28.06	28.06
2012-09-18 20:50:00	2012-09-18 20:50:00	28.06	28.06	28.06	28.06	28.06	27.961	27.961	28.06	27.961	28.06
2012-09-18 21:00:00	2012-09-18 21:00:00	28.06	28.06	28.06	28.06	28.06	27.961	27.961	28.06	27.961	28.06
2012-09-18 21:10:00	2012-09-18 21:10:00	28.06	28.06	28.06	27.961	28.06	27.961	27.961	28.06	28.06	28.06
2012-09-18 21:20:00	2012-09-18 21:20:00	28.06	28.06	28.06	28.06	28.06	27.961	27.961	28.06	28.06	28.06
2012-09-18 21:30:00	2012-09-18 21:30:00	28.06	28.06	28.06	27.961	28.06	27.961	27.961	28.06	28.06	28.06
2012-09-18 21:40:00	2012-09-18 21:40:00	28.06	28.06	28.06	27.961	28.06	28.06	27.961	28.06	28.06	28.06
2012-09-18 21:50:00	2012-09-18 21:50:00	28.06	28.06	28.06	27.961	28.06	27.961	27.961	28.06	28.06	28.06
2012-09-18 22:00:00	2012-09-18 22:00:00	28.06	28.06	28.06	27.961	28.06	27.961	27.961	28.06	28.06	28.06
2012-09-18 22:10:00	2012-09-18 22:10:00	27.961	28.06	28.06	27.961	28.06	27.961	27.961	28.06	28.06	28.06
2012-09-18 22:20:00	2012-09-18 22:20:00	28.06	28.06	28.06	27.961	28.06	27.961	27.961	27.961	27.961	28.06
2012-09-18 22:30:00	2012-09-18 22:30:00	28.06	28.06	28.06	27.961	28.06	27.961	27.961	27.961	27.961	28.06
2012-09-18 22:40:00	2012-09-18 22:40:00	28.06	28.06	28.06	27.961	28.06	27.961	27.961	27.961	27.961	28.06
2012-09-18 22:50:00	2012-09-18 22:50:00	28.06	28.06	28.06	27.961	28.06	27.961	27.961	27.961	27.961	28.06
2012-09-18 23:00:00	2012-09-18 23:00:00	27.961	27.961	28.06	27.961	28.06	27.961	27.961	27.961	27.961	28.06
2012-09-18 23:10:00	2012-09-18 23:10:00	27.961	27.961	28.06	27.961	28.06	27.961	27.961	27.961	27.961	28.06
2012-09-18 23:20:00	2012-09-18 23:20:00	27.961	27.961	28.06	27.961	28.06	27.961	27.961	27.961	27.961	28.06
2012-09-18 23:30:00	2012-09-18 23:30:00	27.961	27.961	28.06	27.961	28.06	27.961	27.961	27.961	27.961	28.06
2012-09-18 23:40:00	2012-09-18 23:40:00	27.961	27.961	28.06	27.961	28.06	27.961	27.961	27.961	27.961	28.06
2012-09-18 23:50:00	2012-09-18 23:50:00	27.961	27.961	28.06	27.961	28.06	27.961	27.961	27.961	27.961	28.06
2012-09-19	2012-09-19	27.961	27.961	27.961	27.961	28.06	27.961	27.961	27.961	27.961	28.06
2012-09-19 00:10:00	2012-09-19 00:10:00	27.961	27.961	27.961	27.961	27.961	27.961	27.961	27.961	27.961	28.06
2012-09-19 00:20:00	2012-09-19 00:20:00	27.961	27.961	27.961	27.961	28.06	27.961	27.961	27.961	27.961	28.06
2012-09-19 00:30:00	2012-09-19 00:30:00	27.961	27.961	27.961	27.961	28.06	27.961	27.961	27.961	27.961	28.06
2012-09-19 00:40:00	2012-09-19 00:40:00	27.961	27.961	27.961	27.862	28.06	27.961	27.961	27.961	27.961	28.06
2012-09-19 00:50:00	2012-09-19 00:50:00	27.961	27.961	27.961	27.862	27.961	27.961	27.862	27.961	27.961	28.06
2012-09-19 01:00:00	2012-09-19 01:00:00	27.961	27.961	27.961	27.862	27.961	27.961	27.862	27.961	27.961	28.06
2012-09-19 01:10:00	2012-09-19 01:10:00	27.862	27.862	27.862	27.862	27.961	27.961	27.862	27.961	27.961	28.06
2012-09-19 01:20:00	2012-09-19 01:20:00	27.862	27.862	27.862	27.862	27.961	27.961	27.862	27.961	27.961	27.961
2012-09-19 01:30:00	2012-09-19 01:30:00	27.862	27.862	27.862	27.764	27.961	27.961	27.862	27.961	27.961	27.961
2012-09-19 01:40:00	2012-09-19 01:40:00	27.862	27.862	27.764	27.764	27.961	27.961	27.862	27.961	27.961	27.961
2012-09-19 01:50:00	2012-09-19 01:50:00	27.764	27.862	27.764	27.764	27.961	27.862	27.862	27.961	27.862	27.961
2012-09-19 02:00:00	2012-09-19 02:00:00	27.764	27.764	27.665	27.665	27.961	27.862	27.862	27.862	27.862	27.961
2012-09-19 02:10:00	2012-09-19 02:10:00	27.665	27.665	27.567	27.567	27.961	27.862	27.862	27.862	27.862	27.961
2012-09-19 02:20:00	2012-09-19 02:20:00	27.567	27.665	27.468	27.468	27.862	27.862	27.764	27.862	27.862	27.961
2012-09-19 02:30:00	2012-09-19 02:30:00	27.567	27.567	27.468	27.37	27.862	27.862	27.764	27.862	27.862	27.862
2012-09-19 02:40:00	2012-09-19 02:40:00	27.468	27.468	27.37	27.37	27.862	27.862	27.764	27.862	27.862	27.961
2012-09-19 02:50:00	2012-09-19 02:50:00	27.37	27.468	27.37	27.37	27.862	27.862	27.764	27.862	27.862	27.862
2012-09-19 03:00:00	2012-09-19 03:00:00	27.37	27.37	27.37	27.37	27.862	27.862	27.764	27.862	27.862	27.862
2012-09-19 03:10:00	2012-09-19 03:10:00	27.37	27.37	27.37	27.37	27.862	27.862	27.764	27.862	27.862	27.862
2012-09-19 03:20:00	2012-09-19 03:20:00	27.272	27.37	27.37	27.37	27.862	27.862	27.764	27.862	27.862	27.862
2012-09-19 03:30:00	2012-09-19 03:30:00	27.37	27.37	27.37	27.37	27.862	27.862	27.764	27.862	27.862	27.862
2012-09-19 03:40:00	2012-09-19 03:40:00	27.272	27.272	27.272	27.272	27.862	27.862	27.764	27.862	27.862	27.862
2012-09-19 03:50:00	2012-09-19 03:50:00	27.272	27.272	27.272	27.272	27.862	27.764	27.764	27.862	27.862	27.862
2012-09-19 04:00:00	2012-09-19 04:00:00	27.272	27.272	27.37	27.272	27.862	27.764	27.764	27.862	27.862	27.862
2012-09-19 04:10:00	2012-09-19 04:10:00	27.272	27.272	27.272	27.272	27.862	27.764	27.764	27.862	27.862	27.862
2012-09-19 04:20:00	2012-09-19 04:20:00	27.272	27.272	27.272	27.272	27.862	27.862	27.764	27.862	27.862	27.862
2012-09-19 04:30:00	2012-09-19 04:30:00	27.272	27.272	27.272	27.173	27.862	27.862	27.764	27.862	27.862	27.961
2012-09-19 04:40:00	2012-09-19 04:40:00	27.272	27.272	27.272	27.173	27.862	27.862	27.764	27.862	27.862	27.862
2012-09-19 04:50:00	2012-09-19 04:50:00	27.272	27.272	27.272	27.173	27.862	27.862	27.764	27.862	27.862	27.862
2012-09-19 05:00:00	2012-09-19 05:00:00	27.272	27.272	27.173	27.173	27.862	27.862	27.764	27.862	27.862	27.862
2012-09-19 05:10:00	2012-09-19 05:10:00	27.272	27.272	27.272	27.173	27.862	27.862	27.764	27.862	27.862	27.862
2012-09-19 05:20:00	2012-09-19 05:20:00	27.272	27.37	27.272	27.272	27.862	27.862	27.764	27.862	27.862	27.862
2012-09-19 05:30:00	2012-09-19 05:30:00	27.468	27.567	27.272	27.468	27.862	27.862	27.764	27.862	27.862	27.862
2012-09-19 05:40:00	2012-09-19 05:40:00	27.468	27.567	27.37	27.468	27.862	27.862	27.764	27.862	27.862	27.862
2012-09-19 05:50:00	2012-09-19 05:50:00	27.567	27.567	27.468	27.567	27.862	27.862	27.764	27.862	27.862	27.961
2012-09-19 06:00:00	2012-09-19 06:00:00	27.665	27.665	27.567	27.665	27.862	27.862	27.764	27.862	27.862	27.961
2012-09-19 06:10:00	2012-09-19 06:10:00	27.764	27.764	27.665	27.764	27.862	27.862	27.764	27.862	27.862	27.961
2012-09-19 06:20:00	2012-09-19 06:20:00	27.764	27.764	27.764	27.764	27.862	27.862	27.764	27.862	27.862	27.961
2012-09-19 06:30:00	2012-09-19 06:30:00	27.764	27.764	27.862	27.764	27.862	27.862	27.764	27.862	27.862	27.961
2012-09-19 06:40:00	2012-09-19 06:40:00	27.764	27.862	27.862	27.764	27.862	27.862	27.862	27.862	27.862	27.961
2012-09-19 06:50:00	2012-09-19 06:50:00	27.862	27.862	27.862	27.764	27.961	27.862	27.862	27.862	27.862	27.961
2012-09-19 07:00:00	2012-09-19 07:00:00	27.862	27.862	27.862	27.764	27.961	27.862	27.862	27.862	27.862	27.961
2012-09-19 07:10:00	2012-09-19 07:10:00	27.862	27.862	27.862	27.764	27.961	27.862	27.862	27.961	27.862	27.961
2012-09-19 07:20:00	2012-09-19 07:20:00	27.862	27.862	27.862	27.764	27.961	27.862	27.862	27.961	27.961	27.961
2012-09-19 07:30:00	2012-09-19 07:30:00	27.862	27.862	27.862	27.764	27.961	27.961	27.862	27.961	27.961	27.961
2012-09-19 07:40:00	2012-09-19 07:40:00	27.862	27.862	27.862	27.862	27.961	27.961	27.862	27.961	27.961	27.961
2012-09-19 07:50:00	2012-09-19 07:50:00	27.862	27.961	27.961	27.862	27.961	27.961	27.862	27.961	27.961	28.06
2012-09-19 08:00:00	2012-09-19 08:00:00	27.961	27.961	27.961	27.862	28.06	27.961	27.862	27.961	27.961	28.06
2012-09-19 08:10:00	2012-09-19 08:10:00	27.961	27.961	27.961	27.961	28.06	27.961	27.862	27.961	27.961	28.06
2012-09-19 08:20:00	2012-09-19 08:20:00	27.961	27.961	28.06	27.961	28.06	27.961	27.862	27.961	27.961	28.06
2012-09-19 08:30:00	2012-09-19 08:30:00	27.961	28.06	28.06	27.961	28.06	27.961	27.961	27.961	27.961	28.06
2012-09-19 08:40:00	2012-09-19 08:40:00	27.961	28.06	28.06	27.961	28.06	27.961	27.961	27.961	27.961	28.06
2012-09-19 08:50:00	2012-09-19 08:50:00	28.06	28.06	28.06	27.961	28.06	27.961	27.862	27.961	27.961	28.06
2012-09-19 09:00:00	2012-09-19 09:00:00	27.961	28.06	28.06	27.961	28.06	27.961	27.961	27.961	27.961	28.06
2012-09-19 09:10:00	2012-09-19 09:10:00	28.06	28.06	28.06	27.961	28.06	27.961	27.961	27.961	27.961	28.06
2012-09-19 09:20:00	2012-09-19 09:20:00	28.06	28.06	28.06	28.06	28.06	28.06	27.961	28.06	28.06	28.06
2012-09-19 09:30:00	2012-09-19 09:30:00	28.06	28.159	28.159	28.06	28.06	27.961	27.961	28.06	28.06	28.06
2012-09-19 09:40:00	2012-09-19 09:40:00	28.06	28.06	28.159	28.06	28.06	28.06	27.961	28.06	28.06	28.06
2012-09-19 09:50:00	2012-09-19 09:50:00	28.06	28.06	28.159	28.06	28.06	28.06	27.961	28.06	28.06	28.06
2012-09-19 10:00:00	2012-09-19 10:00:00	28.06	28.06	28.06	28.06	28.06	28.06	27.961	28.06	28.06	28.06
2012-09-19 10:10:00	2012-09-19 10:10:00	28.06	28.06	28.06	28.06	28.06	28.06	27.961	28.06	28.06	28.06
2012-09-19 10:20:00	2012-09-19 10:20:00	28.06	28.06	28.06	27.961	28.06	27.961	27.961	27.961	27.961	28.06
2012-09-19 10:30:00	2012-09-19 10:30:00	28.06	28.06	28.06	28.06	28.06	27.961	27.961	27.961	28.06	28.06
2012-09-19 10:40:00	2012-09-19 10:40:00	28.06	28.06	28.06	28.06	28.06	28.06	27.961	28.06	28.06	28.159
2012-09-19 10:50:00	2012-09-19 10:50:00	28.06	28.159	28.159	28.06	28.06	28.06	27.961	28.06	28.06	28.159
2012-09-19 11:00:00	2012-09-19 11:00:00	28.159	28.159	28.159	28.06	28.06	28.06	28.06	28.06	28.06	28.159
2012-09-19 11:10:00	2012-09-19 11:10:00	28.159	28.159	28.159	28.06	28.159	28.06	28.06	28.06	28.06	28.159
2012-09-19 11:20:00	2012-09-19 11:20:00	28.06	28.159	28.159	28.06	28.159	28.06	28.06	28.06	28.06	28.159
2012-09-19 11:30:00	2012-09-19 11:30:00	28.06	28.06	28.159	28.06	28.06	28.06	27.961	28.06	28.06	28.06
2012-09-19 11:40:00	2012-09-19 11:40:00	28.06	28.06	28.159	28.06	28.06	28.06	27.961	27.961	28.06	28.06
2012-09-19 11:50:00	2012-09-19 11:50:00	28.06	28.159	28.159	28.06	28.06	28.06	27.961	28.06	28.06	28.06
2012-09-19 12:00:00	2012-09-19 12:00:00	28.06	28.159	28.159	28.06	28.06	28.06	27.961	27.961	28.06	28.06
2012-09-19 12:10:00	2012-09-19 12:10:00	28.06	28.06	28.159	28.06	28.06	27.961	27.961	28.06	27.961	28.06
2012-09-19 12:20:00	2012-09-19 12:20:00	28.06	28.159	28.159	28.06	28.06	28.06	27.961	28.06	28.06	28.06
2012-09-19 12:30:00	2012-09-19 12:30:00	28.06	28.06	28.159	28.06	28.06	28.06	27.961	28.06	28.06	28.06
2012-09-19 12:40:00	2012-09-19 12:40:00	28.159	28.159	28.159	28.06	28.06	28.06	28.06	28.06	28.06	28.159
2012-09-19 12:50:00	2012-09-19 12:50:00	28.258	28.258	28.258	28.159	28.159	28.159	28.159	28.159	28.159	28.258
2012-09-19 13:00:00	2012-09-19 13:00:00	28.357	28.357	28.357	28.357	28.258	28.159	28.159	28.258	28.258	28.258
2012-09-19 13:10:00	2012-09-19 13:10:00	28.456	28.456	28.555	28.456	28.258	28.258	28.258	28.258	28.258	28.258
2012-09-19 13:20:00	2012-09-19 13:20:00	28.555	28.555	28.655	28.555	28.258	28.258	28.258	28.258	28.258	28.258
2012-09-19 13:30:00	2012-09-19 13:30:00	28.655	28.655	28.655	28.655	28.357	28.258	28.258	28.258	28.258	28.357
2012-09-19 13:40:00	2012-09-19 13:40:00	28.655	28.655	28.754	28.655	28.357	28.258	28.258	28.258	28.258	28.357
2012-09-19 13:50:00	2012-09-19 13:50:00	28.853	28.853	28.953	28.853	28.456	28.357	28.357	28.357	28.456	28.456
2012-09-19 14:00:00	2012-09-19 14:00:00	29.053	29.053	29.352	29.252	28.456	28.456	28.456	28.456	28.456	28.555
2012-09-19 14:10:00	2012-09-19 14:10:00	29.053	29.053	29.452	29.252	28.555	28.456	28.456	28.456	28.555	28.555
2012-09-19 14:20:00	2012-09-19 14:20:00	29.252	29.252	29.552	29.252	28.555	28.555	28.456	28.357	28.456	28.555
2012-09-19 14:30:00	2012-09-19 14:30:00	29.352	29.352	29.552	29.352	28.555	28.456	28.456	28.456	28.456	28.555
2012-09-19 14:40:00	2012-09-19 14:40:00	29.352	29.352	29.552	29.352	28.456	28.456	28.456	28.357	28.456	28.456
2012-09-19 14:50:00	2012-09-19 14:50:00	29.252	29.252	29.552	29.452	28.456	28.456	28.357	28.258	28.357	28.456
2012-09-19 15:00:00	2012-09-19 15:00:00	29.352	29.352	29.652	29.452	28.456	28.357	28.357	28.357	28.456	28.456
2012-09-19 15:10:00	2012-09-19 15:10:00	29.452	29.452	29.652	29.452	28.456	28.357	28.357	28.357	28.357	28.456
2012-09-19 15:20:00	2012-09-19 15:20:00	29.352	29.352	29.552	29.352	28.456	28.357	28.357	28.357	28.357	28.456
2012-09-19 15:30:00	2012-09-19 15:30:00	29.352	29.352	29.552	29.352	28.456	28.357	28.258	28.258	28.357	28.456
2012-09-19 15:40:00	2012-09-19 15:40:00	29.352	29.252	29.452	29.352	28.456	28.357	28.258	28.258	28.357	28.357
2012-09-19 15:50:00	2012-09-19 15:50:00	29.252	29.252	29.352	29.152	28.357	28.258	28.258	28.159	28.159	28.258
2012-09-19 16:00:00	2012-09-19 16:00:00	29.152	29.152	29.053	28.853	28.258	28.258	28.159	28.159	28.159	28.258
2012-09-19 16:10:00	2012-09-19 16:10:00	28.953	28.953	28.853	28.655	28.258	28.159	28.06	28.06	28.159	28.258
2012-09-19 16:20:00	2012-09-19 16:20:00	28.655	28.754	28.655	28.456	28.159	28.159	28.06	28.06	28.06	28.159
2012-09-19 16:30:00	2012-09-19 16:30:00	28.655	28.655	28.555	28.456	28.159	28.06	28.06	28.06	28.06	28.159
2012-09-19 16:40:00	2012-09-19 16:40:00	28.456	28.456	28.456	28.258	28.159	28.06	28.06	28.06	28.06	28.159
2012-09-19 16:50:00	2012-09-19 16:50:00	28.357	28.357	28.357	28.258	28.159	28.06	28.06	28.06	28.06	28.159
2012-09-19 17:00:00	2012-09-19 17:00:00	28.357	28.357	28.258	28.258	28.159	28.06	28.06	28.06	28.06	28.159
2012-09-19 17:10:00	2012-09-19 17:10:00	28.357	28.357	28.258	28.258	28.06	28.06	27.961	28.06	28.06	28.159
2012-09-19 17:20:00	2012-09-19 17:20:00	28.258	28.258	28.258	28.159	28.06	28.06	27.961	28.06	28.06	28.06
2012-09-19 17:30:00	2012-09-19 17:30:00	28.159	28.159	28.159	28.06	28.06	28.06	27.961	28.06	28.06	28.06
2012-09-19 17:40:00	2012-09-19 17:40:00	28.159	28.159	28.159	28.06	28.06	28.06	27.961	28.06	28.06	28.06
2012-09-19 17:50:00	2012-09-19 17:50:00	28.06	28.06	28.06	27.961	28.06	28.06	27.961	28.06	28.06	28.06
2012-09-19 18:00:00	2012-09-19 18:00:00	28.06	28.06	28.06	27.961	28.06	28.06	27.961	28.06	28.06	28.06
2012-09-19 18:10:00	2012-09-19 18:10:00	28.06	28.06	28.06	27.961	28.06	28.06	27.961	28.06	28.06	28.159
2012-09-19 18:20:00	2012-09-19 18:20:00	27.961	28.06	28.06	27.961	28.159	28.06	28.06	28.06	28.06	28.159
2012-09-19 18:30:00	2012-09-19 18:30:00	28.06	28.06	27.961	27.961	28.06	28.06	28.06	28.06	28.06	28.159
2012-09-19 18:40:00	2012-09-19 18:40:00	28.06	28.06	28.06	27.961	28.06	28.06	27.961	28.06	28.06	28.159
2012-09-19 18:50:00	2012-09-19 18:50:00	28.06	28.06	28.06	28.06	28.06	28.06	27.961	28.06	28.06	28.159
2012-09-19 19:00:00	2012-09-19 19:00:00	28.06	28.06	28.06	28.06	28.06	28.06	27.961	28.06	28.06	28.159
2012-09-19 19:10:00	2012-09-19 19:10:00	28.06	28.06	28.06	28.06	28.06	28.06	27.961	28.06	28.06	28.06
2012-09-19 19:20:00	2012-09-19 19:20:00	28.06	28.06	28.06	28.06	28.06	28.06	27.961	28.06	28.06	28.159
2012-09-19 19:30:00	2012-09-19 19:30:00	28.06	28.06	28.06	27.961	28.06	28.06	27.961	28.06	28.06	28.159
2012-09-19 19:40:00	2012-09-19 19:40:00	28.06	28.06	28.06	27.961	28.06	28.06	27.961	28.06	28.06	28.06
2012-09-19 19:50:00	2012-09-19 19:50:00	28.06	28.06	28.06	28.06	28.06	28.06	27.961	28.06	28.06	28.06
2012-09-19 20:00:00	2012-09-19 20:00:00	28.06	28.06	28.06	28.06	28.06	28.06	27.961	28.06	28.06	28.06
2012-09-19 20:10:00	2012-09-19 20:10:00	28.06	28.06	28.06	28.06	28.06	28.06	27.961	28.06	28.06	28.159
2012-09-19 20:20:00	2012-09-19 20:20:00	28.06	28.06	28.06	27.961	28.06	28.06	27.961	28.06	28.06	28.06
2012-09-19 20:30:00	2012-09-19 20:30:00	27.961	28.06	28.06	27.961	28.06	28.06	27.961	28.06	28.06	28.06
2012-09-19 20:40:00	2012-09-19 20:40:00	27.961	27.961	28.06	27.961	28.06	28.06	27.961	28.06	28.06	28.06
2012-09-19 20:50:00	2012-09-19 20:50:00	27.961	27.961	27.961	27.961	28.06	27.961	27.961	27.961	27.961	28.06
2012-09-19 21:00:00	2012-09-19 21:00:00	27.961	27.961	27.961	27.862	28.06	27.961	27.862	27.961	27.961	28.06
2012-09-19 21:10:00	2012-09-19 21:10:00	27.961	27.961	27.961	27.862	27.961	27.961	27.862	27.961	27.961	28.06
2012-09-19 21:20:00	2012-09-19 21:20:00	27.961	27.961	27.961	27.961	27.961	27.862	27.862	27.961	27.961	27.961
2012-09-19 21:30:00	2012-09-19 21:30:00	27.961	27.961	27.961	27.961	27.961	27.961	27.862	27.961	27.961	27.961
2012-09-19 21:40:00	2012-09-19 21:40:00	28.06	28.06	28.06	27.961	27.961	27.961	27.862	27.961	27.961	27.961
2012-09-19 21:50:00	2012-09-19 21:50:00	27.961	27.961	28.06	27.961	27.961	27.961	27.862	27.961	27.961	27.961
2012-09-19 22:00:00	2012-09-19 22:00:00	27.961	27.961	27.961	27.862	27.961	27.961	27.862	27.961	27.961	28.06
2012-09-19 22:10:00	2012-09-19 22:10:00	27.961	27.961	27.961	27.961	27.961	27.961	27.862	27.961	27.961	27.961
2012-09-19 22:20:00	2012-09-19 22:20:00	27.961	27.961	27.961	27.961	27.961	27.961	27.862	27.961	27.961	27.961
2012-09-19 22:30:00	2012-09-19 22:30:00	27.961	27.961	27.961	27.961	27.961	27.961	27.862	27.961	27.961	27.961
2012-09-19 22:40:00	2012-09-19 22:40:00	27.961	27.961	27.961	27.862	27.961	27.961	27.862	27.961	27.961	27.961
2012-09-19 22:50:00	2012-09-19 22:50:00	27.961	27.961	27.961	27.862	27.961	27.961	27.862	27.961	27.961	27.961
2012-09-19 23:00:00	2012-09-19 23:00:00	27.862	27.961	27.961	27.862	27.961	27.961	27.862	27.961	27.961	27.961
2012-09-19 23:10:00	2012-09-19 23:10:00	27.862	27.961	27.961	27.862	27.961	27.961	27.862	27.961	27.961	28.06
2012-09-19 23:20:00	2012-09-19 23:20:00	27.862	27.862	27.961	27.862	27.961	27.862	27.862	27.961	27.961	27.961
2012-09-19 23:30:00	2012-09-19 23:30:00	27.862	27.862	27.862	27.862	27.961	27.862	27.862	27.961	27.862	27.961
2012-09-19 23:40:00	2012-09-19 23:40:00	27.862	27.862	27.862	27.862	27.961	27.862	27.862	27.961	27.862	27.961
2012-09-19 23:50:00	2012-09-19 23:50:00	27.862	27.862	27.961	27.862	27.961	27.961	27.862	27.961	27.961	27.961
2012-09-20	2012-09-20	27.862	27.862	27.862	27.862	27.961	27.961	27.862	27.961	27.961	27.961
2012-09-20 00:10:00	2012-09-20 00:10:00	27.862	27.862	27.961	27.862	27.961	27.862	27.862	27.961	27.961	27.961
2012-09-20 00:20:00	2012-09-20 00:20:00	27.862	27.862	27.862	27.862	27.961	27.862	27.862	27.961	27.961	27.961
2012-09-20 00:30:00	2012-09-20 00:30:00	27.862	27.862	27.862	27.862	27.961	27.862	27.862	27.961	27.961	27.961
2012-09-20 00:40:00	2012-09-20 00:40:00	27.862	27.862	27.862	27.862	27.961	27.862	27.862	27.961	27.961	27.961
2012-09-20 00:50:00	2012-09-20 00:50:00	27.862	27.862	27.862	27.862	27.961	27.862	27.862	27.961	27.961	27.961
2012-09-20 01:00:00	2012-09-20 01:00:00	27.862	27.862	27.862	27.862	27.961	27.862	27.862	27.961	27.961	27.961
2012-09-20 01:10:00	2012-09-20 01:10:00	27.862	27.862	27.862	27.764	27.961	27.862	27.862	27.961	27.862	27.961
2012-09-20 01:20:00	2012-09-20 01:20:00	27.764	27.862	27.862	27.764	27.961	27.862	27.862	27.961	27.862	27.961
2012-09-20 01:30:00	2012-09-20 01:30:00	27.862	27.862	27.764	27.764	27.961	27.862	27.862	27.862	27.862	27.961
2012-09-20 01:40:00	2012-09-20 01:40:00	27.764	27.862	27.764	27.764	27.862	27.862	27.862	27.862	27.862	27.961
2012-09-20 01:50:00	2012-09-20 01:50:00	27.764	27.862	27.764	27.764	27.862	27.862	27.764	27.862	27.862	27.961
2012-09-20 02:00:00	2012-09-20 02:00:00	27.764	27.764	27.764	27.764	27.862	27.862	27.764	27.862	27.862	27.862
2012-09-20 02:10:00	2012-09-20 02:10:00	27.764	27.764	27.665	27.665	27.862	27.862	27.764	27.862	27.862	27.862
2012-09-20 02:20:00	2012-09-20 02:20:00	27.665	27.764	27.665	27.665	27.862	27.862	27.764	27.862	27.862	27.862
2012-09-20 02:30:00	2012-09-20 02:30:00	27.665	27.764	27.665	27.665	27.862	27.862	27.764	27.862	27.862	27.862
2012-09-20 02:40:00	2012-09-20 02:40:00	27.665	27.665	27.567	27.665	27.862	27.764	27.764	27.862	27.764	27.862
2012-09-20 02:50:00	2012-09-20 02:50:00	27.665	27.665	27.567	27.567	27.862	27.764	27.764	27.862	27.764	27.862
2012-09-20 03:00:00	2012-09-20 03:00:00	27.665	27.665	27.567	27.567	27.862	27.764	27.764	27.862	27.764	27.862
2012-09-20 03:10:00	2012-09-20 03:10:00	27.567	27.665	27.37	27.468	27.862	27.764	27.665	27.862	27.764	27.862
2012-09-20 03:20:00	2012-09-20 03:20:00	27.567	27.567	27.37	27.468	27.862	27.764	27.764	27.764	27.764	27.862
2012-09-20 03:30:00	2012-09-20 03:30:00	27.567	27.567	27.37	27.468	27.764	27.764	27.764	27.764	27.764	27.862
2012-09-20 03:40:00	2012-09-20 03:40:00	27.567	27.567	27.468	27.567	27.764	27.764	27.665	27.764	27.764	27.862
2012-09-20 03:50:00	2012-09-20 03:50:00	27.567	27.567	27.468	27.468	27.764	27.764	27.665	27.764	27.764	27.862
2012-09-20 04:00:00	2012-09-20 04:00:00	27.567	27.567	27.37	27.468	27.764	27.764	27.665	27.764	27.764	27.862
2012-09-20 04:10:00	2012-09-20 04:10:00	27.567	27.567	27.37	27.468	27.764	27.764	27.665	27.764	27.764	27.862
2012-09-20 04:20:00	2012-09-20 04:20:00	27.468	27.468	27.37	27.468	27.764	27.764	27.665	27.764	27.764	27.862
2012-09-20 04:30:00	2012-09-20 04:30:00	27.468	27.468	27.272	27.37	27.764	27.665	27.665	27.764	27.764	27.862
2012-09-20 04:40:00	2012-09-20 04:40:00	27.468	27.468	27.272	27.37	27.764	27.764	27.665	27.764	27.764	27.862
2012-09-20 04:50:00	2012-09-20 04:50:00	27.37	27.468	27.075	27.272	27.764	27.665	27.665	27.764	27.665	27.764
2012-09-20 05:00:00	2012-09-20 05:00:00	27.272	27.37	26.977	27.173	27.764	27.665	27.665	27.764	27.665	27.764
2012-09-20 05:10:00	2012-09-20 05:10:00	27.272	27.37	27.075	27.272	27.764	27.665	27.665	27.764	27.764	27.764
2012-09-20 05:20:00	2012-09-20 05:20:00	27.272	27.37	26.977	27.272	27.764	27.665	27.665	27.764	27.764	27.764
2012-09-20 05:30:00	2012-09-20 05:30:00	27.272	27.37	27.075	27.272	27.764	27.665	27.665	27.764	27.665	27.764
2012-09-20 05:40:00	2012-09-20 05:40:00	27.37	27.37	27.075	27.272	27.764	27.665	27.665	27.764	27.665	27.764
2012-09-20 05:50:00	2012-09-20 05:50:00	27.37	27.37	27.075	27.272	27.764	27.665	27.665	27.764	27.764	27.764
2012-09-20 06:00:00	2012-09-20 06:00:00	27.37	27.468	27.173	27.272	27.764	27.665	27.665	27.764	27.764	27.764
2012-09-20 06:10:00	2012-09-20 06:10:00	27.37	27.468	27.075	27.272	27.764	27.665	27.665	27.764	27.764	27.764
2012-09-20 06:20:00	2012-09-20 06:20:00	27.272	27.37	27.075	27.173	27.764	27.665	27.665	27.764	27.764	27.764
2012-09-20 06:30:00	2012-09-20 06:30:00	27.173	27.173	27.075	27.075	27.764	27.764	27.665	27.764	27.764	27.862
2012-09-20 06:40:00	2012-09-20 06:40:00	27.173	27.173	27.272	27.173	27.764	27.764	27.665	27.764	27.764	27.764
2012-09-20 06:50:00	2012-09-20 06:50:00	27.272	27.272	27.37	27.272	27.764	27.764	27.665	27.764	27.764	27.764
2012-09-20 07:00:00	2012-09-20 07:00:00	27.272	27.272	27.468	27.272	27.764	27.764	27.665	27.764	27.764	27.764
2012-09-20 07:10:00	2012-09-20 07:10:00	27.37	27.37	27.468	27.37	27.764	27.764	27.665	27.764	27.764	27.862
2012-09-20 07:20:00	2012-09-20 07:20:00	27.37	27.37	27.468	27.37	27.862	27.764	27.764	27.764	27.764	27.862
2012-09-20 07:30:00	2012-09-20 07:30:00	27.468	27.468	27.567	27.468	27.862	27.764	27.764	27.862	27.862	27.862
2012-09-20 07:40:00	2012-09-20 07:40:00	27.468	27.567	27.567	27.468	27.862	27.862	27.764	27.862	27.862	27.862
2012-09-20 07:50:00	2012-09-20 07:50:00	27.567	27.665	27.665	27.567	27.862	27.862	27.764	27.862	27.862	27.961
2012-09-20 08:00:00	2012-09-20 08:00:00	27.665	27.665	27.665	27.665	27.961	27.862	27.862	27.862	27.862	27.961
2012-09-20 08:10:00	2012-09-20 08:10:00	27.764	27.764	27.764	27.665	27.961	27.961	27.862	27.961	27.961	27.961
2012-09-20 08:20:00	2012-09-20 08:20:00	27.862	27.862	27.862	27.764	27.961	27.961	27.862	27.961	27.961	28.06
2012-09-20 08:30:00	2012-09-20 08:30:00	27.862	27.862	27.862	27.764	28.06	27.961	27.961	27.961	27.961	28.06
2012-09-20 08:40:00	2012-09-20 08:40:00	27.862	27.961	27.862	27.862	28.06	27.961	27.961	28.06	27.961	28.06
2012-09-20 08:50:00	2012-09-20 08:50:00	27.961	27.961	27.961	27.862	28.06	27.961	27.961	28.06	28.06	28.06
2012-09-20 09:00:00	2012-09-20 09:00:00	27.961	27.961	28.06	27.961	28.06	28.06	27.961	28.06	28.06	28.06
2012-09-20 09:10:00	2012-09-20 09:10:00	27.961	28.06	28.06	27.961	28.159	28.06	28.06	28.06	28.06	28.159
2012-09-20 09:20:00	2012-09-20 09:20:00	27.961	28.06	28.06	27.961	28.159	28.06	28.06	28.06	28.06	28.159
2012-09-20 09:30:00	2012-09-20 09:30:00	28.06	28.06	28.06	27.961	28.159	28.06	28.06	28.06	28.06	28.159
2012-09-20 09:40:00	2012-09-20 09:40:00	28.06	28.06	28.159	28.06	28.159	28.06	28.06	28.159	28.159	28.159
2012-09-20 09:50:00	2012-09-20 09:50:00	28.06	28.159	28.258	28.06	28.258	28.159	28.159	28.159	28.159	28.258
2012-09-20 10:00:00	2012-09-20 10:00:00	28.159	28.159	28.258	28.06	28.258	28.159	28.06	28.159	28.159	28.258
2012-09-20 10:10:00	2012-09-20 10:10:00	28.159	28.159	28.258	28.06	28.258	28.159	28.159	28.159	28.159	28.258
2012-09-20 10:20:00	2012-09-20 10:20:00	28.159	28.159	28.258	28.159	28.258	28.159	28.159	28.159	28.159	28.258
2012-09-20 10:30:00	2012-09-20 10:30:00	28.258	28.258	28.258	28.159	28.258	28.159	28.06	28.159	28.159	28.258
2012-09-20 10:40:00	2012-09-20 10:40:00	28.258	28.258	28.357	28.159	28.258	28.159	28.159	28.159	28.159	28.258
2012-09-20 10:50:00	2012-09-20 10:50:00	28.159	28.258	28.258	28.159	28.258	28.159	28.159	28.159	28.258	28.258
2012-09-20 11:00:00	2012-09-20 11:00:00	28.159	28.258	28.258	28.159	28.258	28.258	28.159	28.159	28.258	28.258
2012-09-20 11:10:00	2012-09-20 11:10:00	28.159	28.258	28.258	28.159	28.258	28.159	28.159	28.159	28.258	28.258
2012-09-20 11:20:00	2012-09-20 11:20:00	28.159	28.159	28.258	28.159	28.258	28.159	28.159	28.159	28.159	28.258
2012-09-20 11:30:00	2012-09-20 11:30:00	28.159	28.159	28.258	28.159	28.258	28.159	28.159	28.159	28.258	28.258
2012-09-20 11:40:00	2012-09-20 11:40:00	28.159	28.159	28.258	28.159	28.258	28.258	28.159	28.258	28.258	28.258
2012-09-20 11:50:00	2012-09-20 11:50:00	28.159	28.159	28.258	28.06	28.258	28.258	28.159	28.258	28.258	28.258
2012-09-20 12:00:00	2012-09-20 12:00:00	28.159	28.258	28.258	28.159	28.357	28.258	28.258	28.258	28.357	28.357
2012-09-20 12:10:00	2012-09-20 12:10:00	28.258	28.258	28.357	28.258	28.357	28.357	28.258	28.357	28.357	28.456
2012-09-20 12:20:00	2012-09-20 12:20:00	28.258	28.258	28.357	28.258	28.456	28.357	28.357	28.357	28.357	28.456
2012-09-20 12:30:00	2012-09-20 12:30:00	28.258	28.258	28.357	28.258	28.456	28.456	28.357	28.357	28.456	28.456
2012-09-20 12:40:00	2012-09-20 12:40:00	28.258	28.258	28.456	28.258	28.456	28.456	28.357	28.456	28.456	28.456
2012-09-20 12:50:00	2012-09-20 12:50:00	28.357	28.357	28.456	28.258	28.555	28.456	28.456	28.456	28.456	28.555
2012-09-20 13:00:00	2012-09-20 13:00:00	28.357	28.357	28.456	28.357	28.456	28.456	28.357	28.357	28.456	28.456
2012-09-20 13:10:00	2012-09-20 13:10:00	28.357	28.357	28.456	28.258	28.456	28.357	28.357	28.357	28.357	28.456
2012-09-20 13:20:00	2012-09-20 13:20:00	28.357	28.357	28.456	28.258	28.357	28.357	28.258	28.357	28.357	28.456
2012-09-20 13:30:00	2012-09-20 13:30:00	28.258	28.258	28.357	28.258	28.456	28.357	28.258	28.357	28.357	28.456
2012-09-20 13:40:00	2012-09-20 13:40:00	28.258	28.357	28.357	28.258	28.357	28.357	28.258	28.357	28.357	28.456
2012-09-20 13:50:00	2012-09-20 13:50:00	28.357	28.357	28.456	28.357	28.357	28.357	28.357	28.357	28.357	28.456
2012-09-20 14:00:00	2012-09-20 14:00:00	28.456	28.456	28.555	28.357	28.456	28.357	28.357	28.357	28.456	28.456
2012-09-20 14:10:00	2012-09-20 14:10:00	28.456	28.456	28.754	28.456	28.456	28.456	28.357	28.357	28.357	28.456
2012-09-20 14:20:00	2012-09-20 14:20:00	28.555	28.456	28.853	28.555	28.456	28.357	28.357	28.357	28.456	28.456
2012-09-20 14:30:00	2012-09-20 14:30:00	28.456	28.456	28.754	28.456	28.456	28.357	28.357	28.357	28.357	28.456
2012-09-20 14:40:00	2012-09-20 14:40:00	28.456	28.456	28.754	28.456	28.456	28.357	28.357	28.357	28.357	28.456
2012-09-20 14:50:00	2012-09-20 14:50:00	28.456	28.456	28.754	28.456	28.456	28.357	28.357	28.456	28.456	28.456
2012-09-20 15:00:00	2012-09-20 15:00:00	28.456	28.456	28.754	28.456	28.456	28.456	28.357	28.456	28.456	28.555
2012-09-20 15:10:00	2012-09-20 15:10:00	28.456	28.456	28.655	28.357	28.555	28.456	28.456	28.456	28.456	28.555
2012-09-20 15:20:00	2012-09-20 15:20:00	28.456	28.456	28.754	28.456	28.456	28.456	28.456	28.456	28.456	28.456
2012-09-20 15:30:00	2012-09-20 15:30:00	28.456	28.456	28.754	28.456	28.456	28.456	28.357	28.357	28.456	28.456
2012-09-20 15:40:00	2012-09-20 15:40:00	28.456	28.456	28.754	28.555	28.456	28.357	28.357	28.357	28.357	28.456
2012-09-20 15:50:00	2012-09-20 15:50:00	28.555	28.555	28.754	28.555	28.456	28.357	28.357	28.357	28.357	28.456
2012-09-20 16:00:00	2012-09-20 16:00:00	28.655	28.655	28.754	28.655	28.357	28.357	28.357	28.357	28.357	28.456
2012-09-20 16:10:00	2012-09-20 16:10:00	28.655	28.555	28.655	28.555	28.357	28.357	28.258	28.258	28.357	28.357
2012-09-20 16:20:00	2012-09-20 16:20:00	28.655	28.655	28.655	28.456	28.357	28.258	28.258	28.258	28.258	28.357
2012-09-20 16:30:00	2012-09-20 16:30:00	28.555	28.555	28.555	28.456	28.357	28.258	28.258	28.258	28.258	28.357
2012-09-20 16:40:00	2012-09-20 16:40:00	28.456	28.456	28.555	28.357	28.258	28.258	28.258	28.258	28.258	28.357
2012-09-20 16:50:00	2012-09-20 16:50:00	28.456	28.456	28.456	28.357	28.258	28.258	28.159	28.258	28.258	28.258
2012-09-20 17:00:00	2012-09-20 17:00:00	28.456	28.456	28.456	28.357	28.258	28.258	28.159	28.258	28.258	28.258
2012-09-20 17:10:00	2012-09-20 17:10:00	28.357	28.357	28.357	28.258	28.258	28.159	28.159	28.159	28.159	28.258
2012-09-20 17:20:00	2012-09-20 17:20:00	28.357	28.357	28.357	28.258	28.258	28.159	28.159	28.159	28.159	28.258
2012-09-20 17:30:00	2012-09-20 17:30:00	28.258	28.357	28.357	28.258	28.258	28.159	28.159	28.159	28.159	28.258
2012-09-20 17:40:00	2012-09-20 17:40:00	28.258	28.258	28.258	28.159	28.159	28.159	28.159	28.159	28.159	28.258
2012-09-20 17:50:00	2012-09-20 17:50:00	28.258	28.258	28.258	28.159	28.159	28.159	28.06	28.159	28.159	28.258
2012-09-20 18:00:00	2012-09-20 18:00:00	28.159	28.258	28.258	28.159	28.159	28.159	28.06	28.159	28.159	28.258
2012-09-20 18:10:00	2012-09-20 18:10:00	28.159	28.159	28.159	28.06	28.159	28.159	28.06	28.159	28.159	28.258
2012-09-20 18:20:00	2012-09-20 18:20:00	28.06	28.159	28.06	27.961	28.159	28.159	28.06	28.159	28.159	28.258
2012-09-20 18:30:00	2012-09-20 18:30:00	28.06	28.06	28.06	27.961	28.159	28.159	28.06	28.159	28.159	28.258
2012-09-20 18:40:00	2012-09-20 18:40:00	27.961	27.961	27.961	27.862	28.159	28.06	28.06	28.159	28.159	28.159
2012-09-20 18:50:00	2012-09-20 18:50:00	27.961	27.961	27.961	27.862	28.159	28.06	28.06	28.159	28.159	28.159
2012-09-20 19:00:00	2012-09-20 19:00:00	27.961	27.961	27.961	27.862	28.159	28.06	28.06	28.06	28.06	28.159
2012-09-20 19:10:00	2012-09-20 19:10:00	27.961	27.961	27.961	27.862	28.159	28.06	28.06	28.06	28.06	28.159
2012-09-20 19:20:00	2012-09-20 19:20:00	27.961	27.961	27.961	27.862	28.159	28.06	28.06	28.06	28.06	28.159
2012-09-20 19:30:00	2012-09-20 19:30:00	28.06	28.06	27.961	27.961	28.06	28.06	27.961	28.06	28.06	28.159
2012-09-20 19:40:00	2012-09-20 19:40:00	28.06	28.06	27.961	27.961	28.06	28.06	27.961	28.06	28.06	28.159
2012-09-20 19:50:00	2012-09-20 19:50:00	28.06	28.06	28.06	28.06	28.06	28.06	27.961	28.06	28.06	28.06
2012-09-20 20:00:00	2012-09-20 20:00:00	28.06	28.06	28.06	28.06	28.06	28.06	27.961	28.06	28.06	28.06
2012-09-20 20:10:00	2012-09-20 20:10:00	28.06	28.06	28.06	28.06	28.06	28.06	27.961	28.06	28.06	28.06
2012-09-20 20:20:00	2012-09-20 20:20:00	28.06	28.06	28.06	28.06	28.06	28.06	27.961	28.06	28.06	28.06
2012-09-20 20:30:00	2012-09-20 20:30:00	28.06	28.06	28.06	27.961	28.06	28.06	27.961	28.06	28.06	28.06
2012-09-20 20:40:00	2012-09-20 20:40:00	28.06	28.06	28.06	27.961	28.06	28.06	27.961	28.06	28.06	28.06
2012-09-20 20:50:00	2012-09-20 20:50:00	28.06	28.06	28.06	27.961	28.06	28.06	27.961	28.06	28.06	28.06
2012-09-20 21:00:00	2012-09-20 21:00:00	27.961	27.961	27.862	27.862	28.06	28.06	27.961	28.06	28.06	28.06
2012-09-20 21:10:00	2012-09-20 21:10:00	27.862	27.961	27.961	27.862	28.06	28.06	27.961	28.06	28.06	28.06
2012-09-20 21:20:00	2012-09-20 21:20:00	27.961	28.06	27.961	27.961	28.06	28.06	27.961	28.06	28.06	28.06
2012-09-20 21:30:00	2012-09-20 21:30:00	28.06	28.06	27.961	27.961	28.06	27.961	27.961	28.06	28.06	28.06
2012-09-20 21:40:00	2012-09-20 21:40:00	28.06	28.06	28.06	27.961	28.06	28.06	27.961	28.06	28.06	28.06
2012-09-20 21:50:00	2012-09-20 21:50:00	27.961	27.961	27.961	27.961	28.06	28.06	27.961	28.06	28.06	28.06
2012-09-20 22:00:00	2012-09-20 22:00:00	27.961	27.961	27.961	27.961	28.06	28.06	27.961	28.06	28.06	28.06
2012-09-20 22:10:00	2012-09-20 22:10:00	27.961	27.961	28.06	27.961	28.06	27.961	27.961	28.06	28.06	28.06
2012-09-20 22:20:00	2012-09-20 22:20:00	27.961	27.961	27.961	27.961	28.06	28.06	27.961	28.06	28.06	28.06
2012-09-20 22:30:00	2012-09-20 22:30:00	27.961	27.961	27.961	27.862	28.06	28.06	27.961	28.06	28.06	28.06
2012-09-20 22:40:00	2012-09-20 22:40:00	27.961	27.961	27.961	27.961	28.06	28.06	27.961	28.06	28.06	28.06
2012-09-20 22:50:00	2012-09-20 22:50:00	27.961	27.961	28.06	27.961	28.06	28.06	27.961	28.06	28.06	28.06
2012-09-20 23:00:00	2012-09-20 23:00:00	27.961	28.06	28.06	27.961	28.06	28.06	27.961	28.06	28.06	28.06
2012-09-20 23:10:00	2012-09-20 23:10:00	27.961	27.961	28.06	27.961	28.06	28.06	27.961	28.06	28.06	28.06
2012-09-20 23:20:00	2012-09-20 23:20:00	27.961	28.06	28.06	27.961	28.06	27.961	27.961	28.06	28.06	28.06
2012-09-20 23:30:00	2012-09-20 23:30:00	27.961	28.06	28.06	27.961	28.06	28.06	27.961	28.06	28.06	28.06
2012-09-20 23:40:00	2012-09-20 23:40:00	27.961	27.961	28.06	27.961	28.06	28.06	27.961	28.06	28.06	28.06
2012-09-20 23:50:00	2012-09-20 23:50:00	27.961	27.961	28.06	27.961	28.06	28.06	27.961	28.06	28.06	28.06
2012-09-21	2012-09-21	27.961	27.961	27.961	27.961	28.06	28.06	27.961	28.06	28.06	28.06
2012-09-21 00:10:00	2012-09-21 00:10:00	27.961	27.961	27.961	27.961	28.06	28.06	27.961	28.06	28.06	28.06
2012-09-21 00:20:00	2012-09-21 00:20:00	27.961	27.961	27.961	27.961	28.06	27.961	27.961	28.06	28.06	28.06
2012-09-21 00:30:00	2012-09-21 00:30:00	27.961	27.961	27.961	27.961	28.06	28.06	27.961	28.06	28.06	28.06
2012-09-21 00:40:00	2012-09-21 00:40:00	27.961	27.961	27.961	27.961	28.06	27.961	27.961	28.06	28.06	28.06
2012-09-21 00:50:00	2012-09-21 00:50:00	27.961	27.961	27.961	27.961	28.06	27.961	27.961	28.06	27.961	28.06
2012-09-21 01:00:00	2012-09-21 01:00:00	27.961	27.961	27.961	27.862	28.06	27.961	27.961	28.06	28.06	28.06
2012-09-21 01:10:00	2012-09-21 01:10:00	27.961	27.961	27.961	27.862	28.06	27.961	27.961	28.06	28.06	28.06
2012-09-21 01:20:00	2012-09-21 01:20:00	27.961	27.961	27.961	27.862	28.06	27.961	27.961	28.06	27.961	28.06
2012-09-21 01:30:00	2012-09-21 01:30:00	27.961	27.961	27.961	27.862	28.06	27.961	27.961	28.06	28.06	28.06
2012-09-21 01:40:00	2012-09-21 01:40:00	27.961	27.961	27.961	27.961	28.06	27.961	27.961	28.06	27.961	28.06
2012-09-21 01:50:00	2012-09-21 01:50:00	27.961	27.961	27.961	27.862	28.06	27.961	27.961	27.961	27.961	28.06
2012-09-21 02:00:00	2012-09-21 02:00:00	27.961	27.961	27.961	27.862	28.06	27.961	27.961	27.961	27.961	28.06
2012-09-21 02:10:00	2012-09-21 02:10:00	27.961	27.961	27.862	27.862	28.06	27.961	27.961	27.961	27.961	28.06
2012-09-21 02:20:00	2012-09-21 02:20:00	27.862	27.961	27.862	27.862	27.961	27.961	27.961	27.961	27.961	28.06
2012-09-21 02:30:00	2012-09-21 02:30:00	27.862	27.862	27.764	27.764	27.961	27.961	27.961	27.961	27.961	28.06
2012-09-21 02:40:00	2012-09-21 02:40:00	27.862	27.862	27.764	27.764	27.961	27.961	27.961	27.961	27.961	28.06
2012-09-21 02:50:00	2012-09-21 02:50:00	27.862	27.862	27.764	27.764	28.06	27.961	27.961	28.06	27.961	28.06
2012-09-21 03:00:00	2012-09-21 03:00:00	27.862	27.862	27.764	27.862	28.06	27.961	27.961	28.06	27.961	28.06
2012-09-21 03:10:00	2012-09-21 03:10:00	27.862	27.862	27.764	27.862	28.06	27.961	27.961	27.961	27.961	28.06
2012-09-21 03:20:00	2012-09-21 03:20:00	27.862	27.862	27.764	27.764	28.06	27.961	27.961	27.961	27.961	28.06
2012-09-21 03:30:00	2012-09-21 03:30:00	27.764	27.862	27.665	27.665	27.961	27.961	27.862	27.961	27.961	28.06
2012-09-21 03:40:00	2012-09-21 03:40:00	27.764	27.764	27.665	27.665	28.06	27.961	27.862	27.961	27.961	28.06
2012-09-21 03:50:00	2012-09-21 03:50:00	27.764	27.764	27.665	27.665	27.961	27.961	27.862	27.961	27.961	28.06
2012-09-21 04:00:00	2012-09-21 04:00:00	27.665	27.764	27.665	27.665	27.961	27.961	27.862	27.961	27.961	28.06
2012-09-21 04:10:00	2012-09-21 04:10:00	27.764	27.764	27.665	27.665	27.961	27.961	27.862	27.961	27.961	28.06
2012-09-21 04:20:00	2012-09-21 04:20:00	27.764	27.764	27.665	27.665	27.961	27.961	27.862	27.961	27.961	28.06
2012-09-21 04:30:00	2012-09-21 04:30:00	27.665	27.764	27.665	27.665	27.961	27.961	27.862	27.961	27.961	28.06
2012-09-21 04:40:00	2012-09-21 04:40:00	27.665	27.665	27.665	27.665	27.961	27.961	27.862	27.961	27.961	27.961
2012-09-21 04:50:00	2012-09-21 04:50:00	27.665	27.665	27.665	27.567	27.961	27.961	27.862	27.961	27.961	27.961
2012-09-21 05:00:00	2012-09-21 05:00:00	27.665	27.665	27.665	27.567	27.961	27.961	27.862	27.961	27.961	27.961
2012-09-21 05:10:00	2012-09-21 05:10:00	27.665	27.665	27.567	27.567	27.961	27.862	27.862	27.961	27.862	27.961
2012-09-21 05:20:00	2012-09-21 05:20:00	27.567	27.567	27.567	27.567	27.961	27.862	27.862	27.961	27.862	27.961
2012-09-21 05:30:00	2012-09-21 05:30:00	27.567	27.567	27.567	27.468	27.961	27.862	27.862	27.862	27.862	27.961
2012-09-21 05:40:00	2012-09-21 05:40:00	27.567	27.567	27.567	27.468	27.961	27.862	27.764	27.862	27.862	27.961
2012-09-21 05:50:00	2012-09-21 05:50:00	27.468	27.567	27.567	27.567	27.961	27.862	27.764	27.862	27.862	27.961
2012-09-21 06:00:00	2012-09-21 06:00:00	27.567	27.567	27.567	27.567	27.961	27.862	27.862	27.862	27.862	27.961
2012-09-21 06:10:00	2012-09-21 06:10:00	27.567	27.567	27.567	27.468	27.862	27.862	27.862	27.862	27.862	27.961
2012-09-21 06:20:00	2012-09-21 06:20:00	27.567	27.567	27.567	27.468	27.961	27.862	27.862	27.862	27.862	27.961
2012-09-21 06:30:00	2012-09-21 06:30:00	27.468	27.468	27.567	27.468	27.961	27.862	27.862	27.961	27.862	27.961
2012-09-21 06:40:00	2012-09-21 06:40:00	27.468	27.468	27.567	27.468	27.961	27.862	27.862	27.961	27.862	27.961
2012-09-21 06:50:00	2012-09-21 06:50:00	27.468	27.468	27.567	27.468	27.961	27.862	27.862	27.961	27.862	27.961
2012-09-21 07:00:00	2012-09-21 07:00:00	27.567	27.567	27.567	27.468	27.961	27.862	27.862	27.862	27.862	27.961
2012-09-21 07:10:00	2012-09-21 07:10:00	27.567	27.567	27.567	27.468	27.961	27.862	27.862	27.961	27.862	27.961
2012-09-21 07:20:00	2012-09-21 07:20:00	27.567	27.665	27.567	27.468	27.961	27.862	27.862	27.961	27.961	27.961
2012-09-21 07:30:00	2012-09-21 07:30:00	27.567	27.665	27.567	27.567	27.961	27.862	27.862	27.961	27.961	27.961
2012-09-21 07:40:00	2012-09-21 07:40:00	27.665	27.665	27.567	27.567	27.961	27.862	27.862	27.961	27.961	27.961
2012-09-21 07:50:00	2012-09-21 07:50:00	27.764	27.862	27.665	27.665	27.961	27.961	27.862	27.961	27.961	27.961
2012-09-21 08:00:00	2012-09-21 08:00:00	27.862	27.961	27.764	27.862	27.961	27.961	27.862	27.961	27.961	28.06
2012-09-21 08:10:00	2012-09-21 08:10:00	27.961	27.961	27.862	27.961	28.06	27.961	27.961	27.961	27.961	28.06
2012-09-21 08:20:00	2012-09-21 08:20:00	28.06	28.06	28.06	27.961	28.06	28.06	27.961	28.06	28.06	28.06
2012-09-21 08:30:00	2012-09-21 08:30:00	28.06	28.06	28.06	28.06	28.06	28.06	28.06	28.06	28.06	28.159
2012-09-21 08:40:00	2012-09-21 08:40:00	28.159	28.159	28.159	28.06	28.159	28.06	28.06	28.06	28.06	28.159
2012-09-21 08:50:00	2012-09-21 08:50:00	28.06	28.06	28.159	28.06	28.159	28.06	28.06	28.06	28.06	28.159
2012-09-21 09:00:00	2012-09-21 09:00:00	28.06	28.06	28.159	28.06	28.06	28.06	28.06	28.06	28.06	28.159
2012-09-21 09:10:00	2012-09-21 09:10:00	28.06	28.06	28.159	27.961	28.06	28.06	27.961	28.06	28.06	28.06
2012-09-21 09:20:00	2012-09-21 09:20:00	28.06	28.06	28.159	28.06	28.06	28.06	27.961	28.06	28.06	28.06
2012-09-21 09:30:00	2012-09-21 09:30:00	28.06	28.06	28.159	28.06	28.06	28.06	28.06	28.06	28.06	28.159
2012-09-21 09:40:00	2012-09-21 09:40:00	28.06	28.159	28.258	28.06	28.159	28.06	28.06	28.06	28.06	28.159
2012-09-21 09:50:00	2012-09-21 09:50:00	28.159	28.159	28.159	28.06	28.159	28.06	28.06	28.06	28.06	28.159
2012-09-21 10:00:00	2012-09-21 10:00:00	28.159	28.159	28.258	28.06	28.06	28.06	27.961	28.06	28.06	28.06
2012-09-21 10:10:00	2012-09-21 10:10:00	28.159	28.159	28.258	28.06	28.06	28.06	27.961	28.06	28.06	28.06
2012-09-21 10:20:00	2012-09-21 10:20:00	28.159	28.159	28.159	28.06	28.06	28.06	27.961	28.06	28.06	28.06
2012-09-21 10:30:00	2012-09-21 10:30:00	28.159	28.159	28.258	28.159	28.159	28.06	28.06	28.06	28.06	28.159
2012-09-21 10:40:00	2012-09-21 10:40:00	28.159	28.258	28.357	28.159	28.159	28.06	28.06	28.06	28.159	28.159
2012-09-21 10:50:00	2012-09-21 10:50:00	28.258	28.258	28.357	28.258	28.159	28.06	28.06	28.06	28.06	28.159
2012-09-21 11:00:00	2012-09-21 11:00:00	28.258	28.258	28.357	28.258	28.159	28.06	28.06	28.06	28.06	28.159
2012-09-21 11:10:00	2012-09-21 11:10:00	28.357	28.357	28.456	28.357	28.159	28.159	28.06	28.159	28.159	28.159
2012-09-21 11:20:00	2012-09-21 11:20:00	28.357	28.456	28.456	28.456	28.258	28.159	28.159	28.159	28.258	28.258
2012-09-21 11:30:00	2012-09-21 11:30:00	28.456	28.456	28.555	28.456	28.258	28.258	28.159	28.258	28.258	28.258
2012-09-21 11:40:00	2012-09-21 11:40:00	28.357	28.357	28.456	28.357	28.357	28.258	28.258	28.357	28.357	28.357
2012-09-21 11:50:00	2012-09-21 11:50:00	28.357	28.357	28.456	28.357	28.357	28.357	28.258	28.357	28.357	28.456
2012-09-21 12:00:00	2012-09-21 12:00:00	28.357	28.456	28.456	28.357	28.357	28.258	28.258	28.258	28.357	28.357
2012-09-21 12:10:00	2012-09-21 12:10:00	28.456	28.456	28.555	28.456	28.357	28.258	28.258	28.258	28.258	28.357
2012-09-21 12:20:00	2012-09-21 12:20:00	28.456	28.456	28.655	28.456	28.357	28.357	28.258	28.357	28.357	28.357
2012-09-21 12:30:00	2012-09-21 12:30:00	28.357	28.357	28.555	28.357	28.456	28.357	28.258	28.357	28.357	28.456
2012-09-21 12:40:00	2012-09-21 12:40:00	28.357	28.456	28.555	28.357	28.357	28.357	28.357	28.357	28.357	28.456
2012-09-21 12:50:00	2012-09-21 12:50:00	28.555	28.555	28.555	28.456	28.456	28.357	28.357	28.357	28.357	28.456
2012-09-21 13:00:00	2012-09-21 13:00:00	28.555	28.555	28.655	28.555	28.456	28.357	28.357	28.357	28.357	28.456
2012-09-21 13:10:00	2012-09-21 13:10:00	28.357	28.456	28.555	28.456	28.456	28.357	28.357	28.456	28.456	28.456
2012-09-21 13:20:00	2012-09-21 13:20:00	28.357	28.357	28.555	28.357	28.456	28.456	28.456	28.456	28.456	28.555
2012-09-21 13:30:00	2012-09-21 13:30:00	28.357	28.456	28.555	28.357	28.555	28.456	28.456	28.456	28.456	28.555
2012-09-21 13:40:00	2012-09-21 13:40:00	28.456	28.456	28.655	28.456	28.456	28.456	28.456	28.456	28.456	28.555
2012-09-21 13:50:00	2012-09-21 13:50:00	28.555	28.555	28.754	28.555	28.456	28.456	28.456	28.456	28.456	28.456
2012-09-21 14:00:00	2012-09-21 14:00:00	28.655	28.655	29.053	28.754	28.456	28.357	28.357	28.357	28.456	28.456
2012-09-21 14:10:00	2012-09-21 14:10:00	28.853	28.754	29.152	28.853	28.456	28.357	28.357	28.357	28.357	28.456
2012-09-21 14:20:00	2012-09-21 14:20:00	28.754	28.754	29.053	28.754	28.456	28.357	28.357	28.357	28.357	28.456
2012-09-21 14:30:00	2012-09-21 14:30:00	28.655	28.655	28.953	28.655	28.357	28.357	28.357	28.357	28.357	28.357
2012-09-21 14:40:00	2012-09-21 14:40:00	28.655	28.655	28.953	28.655	28.357	28.258	28.258	28.258	28.357	28.357
2012-09-21 14:50:00	2012-09-21 14:50:00	28.555	28.555	28.853	28.555	28.357	28.258	28.258	28.258	28.258	28.357
2012-09-21 15:00:00	2012-09-21 15:00:00	28.555	28.555	28.754	28.555	28.258	28.258	28.159	28.258	28.258	28.258
2012-09-21 15:10:00	2012-09-21 15:10:00	28.555	28.555	28.853	28.555	28.258	28.258	28.159	28.258	28.258	28.258
2012-09-21 15:20:00	2012-09-21 15:20:00	28.555	28.555	28.853	28.555	28.258	28.258	28.159	28.159	28.258	28.258
2012-09-21 15:30:00	2012-09-21 15:30:00	28.456	28.456	28.853	28.555	28.258	28.159	28.159	28.159	28.258	28.258
2012-09-21 15:40:00	2012-09-21 15:40:00	28.555	28.555	28.853	28.655	28.258	28.159	28.06	28.159	28.159	28.258
2012-09-21 15:50:00	2012-09-21 15:50:00	28.456	28.456	28.754	28.456	28.258	28.159	28.159	28.159	28.159	28.258
2012-09-21 16:00:00	2012-09-21 16:00:00	28.456	28.456	28.754	28.555	28.159	28.159	28.06	28.159	28.159	28.258
2012-09-21 16:10:00	2012-09-21 16:10:00	28.555	28.555	28.754	28.555	28.159	28.159	28.06	28.159	28.159	28.258
2012-09-21 16:20:00	2012-09-21 16:20:00	28.456	28.456	28.655	28.456	28.159	28.159	28.06	28.159	28.159	28.159
2012-09-21 16:30:00	2012-09-21 16:30:00	28.456	28.456	28.754	28.456	28.159	28.06	28.06	28.06	28.159	28.159
2012-09-21 16:40:00	2012-09-21 16:40:00	28.456	28.456	28.655	28.456	28.159	28.06	28.06	28.06	28.159	28.159
2012-09-21 16:50:00	2012-09-21 16:50:00	28.357	28.357	28.555	28.357	28.159	28.06	28.06	28.06	28.06	28.159
2012-09-21 17:00:00	2012-09-21 17:00:00	28.258	28.357	28.555	28.357	28.06	28.06	28.06	28.06	28.06	28.159
2012-09-21 17:10:00	2012-09-21 17:10:00	28.357	28.258	28.456	28.357	28.06	28.06	28.06	28.06	28.06	28.159
2012-09-21 17:20:00	2012-09-21 17:20:00	28.357	28.357	28.555	28.357	28.06	28.06	28.06	28.06	28.06	28.159
2012-09-21 17:30:00	2012-09-21 17:30:00	28.258	28.258	28.357	28.258	28.06	28.06	27.961	28.06	28.06	28.159
2012-09-21 17:40:00	2012-09-21 17:40:00	28.258	28.258	28.555	28.258	28.06	28.06	27.961	28.06	28.06	28.159
2012-09-21 17:50:00	2012-09-21 17:50:00	28.258	28.357	28.456	28.357	28.06	28.06	27.961	28.06	28.06	28.06
2012-09-21 18:00:00	2012-09-21 18:00:00	28.258	28.258	28.456	28.258	28.06	28.06	27.961	28.06	28.06	28.06
2012-09-21 18:10:00	2012-09-21 18:10:00	28.258	28.258	28.357	28.258	28.06	28.06	27.961	28.06	28.06	28.06
2012-09-21 18:20:00	2012-09-21 18:20:00	28.258	28.258	28.357	28.258	28.06	28.06	27.961	28.06	28.06	28.06
2012-09-21 18:30:00	2012-09-21 18:30:00	28.159	28.159	28.258	28.159	28.06	27.961	27.961	28.06	28.06	28.06
2012-09-21 18:40:00	2012-09-21 18:40:00	28.159	28.159	28.258	28.159	28.06	27.961	27.961	28.06	28.06	28.06
2012-09-21 18:50:00	2012-09-21 18:50:00	28.159	28.159	28.159	28.06	28.06	27.961	27.961	28.06	28.06	28.06
2012-09-21 19:00:00	2012-09-21 19:00:00	28.06	28.159	28.06	28.06	28.06	27.961	27.961	28.06	28.06	28.06
2012-09-21 19:10:00	2012-09-21 19:10:00	28.06	28.06	28.06	28.06	28.06	27.961	27.961	28.06	27.961	28.06
2012-09-21 19:20:00	2012-09-21 19:20:00	28.06	28.06	28.06	28.06	28.06	27.961	27.961	28.06	28.06	28.06
2012-09-21 19:30:00	2012-09-21 19:30:00	28.06	28.06	28.06	27.961	28.06	27.961	27.961	27.961	27.961	28.06
2012-09-21 19:40:00	2012-09-21 19:40:00	28.06	28.06	28.06	27.961	28.06	27.961	27.961	28.06	28.06	28.06
2012-09-21 19:50:00	2012-09-21 19:50:00	28.06	28.06	28.06	27.961	28.06	27.961	27.961	27.961	27.961	28.06
2012-09-21 20:00:00	2012-09-21 20:00:00	28.06	28.06	28.06	27.961	28.06	27.961	27.961	27.961	27.961	28.06
2012-09-21 20:10:00	2012-09-21 20:10:00	28.06	28.06	28.06	27.961	28.06	27.961	27.961	28.06	28.06	28.06
2012-09-21 20:20:00	2012-09-21 20:20:00	27.961	27.961	27.961	27.961	28.06	27.961	27.961	28.06	28.06	28.06
2012-09-21 20:30:00	2012-09-21 20:30:00	27.961	27.961	28.06	27.961	28.06	27.961	27.961	28.06	28.06	28.06
2012-09-21 20:40:00	2012-09-21 20:40:00	27.961	27.961	28.06	27.961	28.06	27.961	27.961	28.06	28.06	28.06
2012-09-21 20:50:00	2012-09-21 20:50:00	27.961	27.961	28.06	27.961	28.06	27.961	27.961	28.06	28.06	28.06
2012-09-21 21:00:00	2012-09-21 21:00:00	28.06	28.06	28.06	27.961	28.06	28.06	27.961	28.06	28.06	28.06
2012-09-21 21:10:00	2012-09-21 21:10:00	28.06	28.06	28.06	27.961	28.06	28.06	27.961	28.06	28.06	28.06
2012-09-21 21:20:00	2012-09-21 21:20:00	28.06	28.06	28.06	27.961	28.06	28.06	27.961	28.06	28.06	28.06
2012-09-21 21:30:00	2012-09-21 21:30:00	28.06	28.06	28.06	27.961	28.06	28.06	27.961	28.06	28.06	28.06
2012-09-21 21:40:00	2012-09-21 21:40:00	28.06	28.06	28.06	27.961	28.06	28.06	27.961	28.06	28.06	28.06
2012-09-21 21:50:00	2012-09-21 21:50:00	28.06	28.06	28.06	27.961	28.06	28.06	27.961	28.06	28.06	28.06
2012-09-21 22:00:00	2012-09-21 22:00:00	28.06	28.06	28.06	27.961	28.06	28.06	27.961	28.06	28.06	28.06
2012-09-21 22:10:00	2012-09-21 22:10:00	28.06	28.06	28.06	27.961	28.06	28.06	27.961	28.06	28.06	28.06
2012-09-21 22:20:00	2012-09-21 22:20:00	28.06	28.06	28.06	27.961	28.06	28.06	27.961	28.06	28.06	28.06
2012-09-21 22:30:00	2012-09-21 22:30:00	28.06	28.06	28.06	27.961	28.06	28.06	27.961	28.06	28.06	28.06
2012-09-21 22:40:00	2012-09-21 22:40:00	27.961	27.961	27.961	27.961	28.06	28.06	27.961	28.06	28.06	28.06
2012-09-21 22:50:00	2012-09-21 22:50:00	27.961	27.961	28.06	27.961	28.06	28.06	27.961	28.06	28.06	28.159
2012-09-21 23:00:00	2012-09-21 23:00:00	27.961	27.961	28.06	27.961	28.06	28.06	27.961	28.06	28.06	28.06
2012-09-21 23:10:00	2012-09-21 23:10:00	27.961	27.961	28.06	27.961	28.06	27.961	27.961	27.961	27.961	28.06
2012-09-21 23:20:00	2012-09-21 23:20:00	27.961	28.06	28.06	27.961	28.06	27.961	27.961	27.961	27.961	28.06
2012-09-21 23:30:00	2012-09-21 23:30:00	27.961	27.961	28.06	27.961	28.06	27.961	27.961	27.961	27.961	28.06
2012-09-21 23:40:00	2012-09-21 23:40:00	27.961	28.06	28.06	27.961	27.961	27.961	27.862	27.961	27.961	28.06
2012-09-21 23:50:00	2012-09-21 23:50:00	27.961	28.06	28.06	27.961	27.961	27.961	27.961	27.961	27.961	28.06
2012-09-22	2012-09-22	28.06	28.06	28.06	27.961	28.06	27.961	27.961	27.961	27.961	28.06
2012-09-22 00:10:00	2012-09-22 00:10:00	28.06	27.961	28.06	27.961	28.06	27.961	27.961	27.961	27.961	28.06
2012-09-22 00:20:00	2012-09-22 00:20:00	28.06	28.06	28.06	27.961	28.06	27.961	27.961	27.961	27.961	28.06
2012-09-22 00:30:00	2012-09-22 00:30:00	28.06	28.06	28.06	27.961	28.06	27.961	27.862	27.961	27.961	28.06
2012-09-22 00:40:00	2012-09-22 00:40:00	27.961	27.961	28.06	27.961	28.06	27.961	27.961	27.961	27.961	28.06
2012-09-22 00:50:00	2012-09-22 00:50:00	28.06	28.06	28.06	27.961	28.06	27.961	27.961	27.961	27.961	28.06
2012-09-22 01:00:00	2012-09-22 01:00:00	27.961	28.06	28.06	27.961	28.06	27.961	27.961	27.961	27.961	28.06
2012-09-22 01:10:00	2012-09-22 01:10:00	27.961	27.961	28.06	27.961	28.06	27.961	27.961	27.961	27.961	28.06
2012-09-22 01:20:00	2012-09-22 01:20:00	27.961	27.961	28.06	27.961	28.06	27.961	27.961	27.961	27.961	28.06
2012-09-22 01:30:00	2012-09-22 01:30:00	27.961	27.961	28.06	27.961	28.06	27.961	27.961	27.961	27.961	28.06
2012-09-22 01:40:00	2012-09-22 01:40:00	27.961	27.961	28.06	27.961	28.06	27.961	27.961	27.961	27.961	28.06
2012-09-22 01:50:00	2012-09-22 01:50:00	27.961	27.961	28.06	27.961	28.06	27.961	27.961	27.961	27.961	28.06
2012-09-22 02:00:00	2012-09-22 02:00:00	27.961	27.961	28.06	27.961	28.06	27.961	27.961	27.961	27.961	28.06
2012-09-22 02:10:00	2012-09-22 02:10:00	27.961	27.961	28.06	27.961	27.961	27.961	27.961	27.961	27.961	28.06
2012-09-22 02:20:00	2012-09-22 02:20:00	27.961	27.961	28.06	27.961	27.961	27.961	27.961	27.961	27.961	28.06
2012-09-22 02:30:00	2012-09-22 02:30:00	27.961	27.961	27.961	27.961	27.961	27.961	27.862	27.961	27.961	28.06
2012-09-22 02:40:00	2012-09-22 02:40:00	27.961	27.961	27.961	27.961	27.961	27.961	27.862	27.961	27.961	28.06
2012-09-22 02:50:00	2012-09-22 02:50:00	27.961	27.961	28.06	27.961	27.961	27.961	27.862	27.961	27.961	28.06
2012-09-22 03:00:00	2012-09-22 03:00:00	27.961	27.961	28.06	27.961	27.961	27.961	27.862	27.961	27.961	28.06
2012-09-22 03:10:00	2012-09-22 03:10:00	27.961	27.961	28.06	27.961	27.961	27.961	27.862	27.961	27.961	28.06
2012-09-22 03:20:00	2012-09-22 03:20:00	27.961	27.961	27.961	27.961	27.961	27.961	27.862	27.961	27.961	28.06
2012-09-22 03:30:00	2012-09-22 03:30:00	27.961	27.961	27.961	27.862	27.961	27.961	27.862	27.961	27.961	28.06
2012-09-22 03:40:00	2012-09-22 03:40:00	27.862	27.961	27.862	27.862	27.961	27.961	27.862	27.961	27.961	28.06
2012-09-22 03:50:00	2012-09-22 03:50:00	27.862	27.862	27.961	27.862	27.961	27.961	27.862	27.961	27.961	28.06
2012-09-22 04:00:00	2012-09-22 04:00:00	27.862	27.961	27.961	27.862	27.961	27.961	27.862	27.961	27.961	28.06
2012-09-22 04:10:00	2012-09-22 04:10:00	27.961	27.961	27.961	27.862	27.961	27.961	27.862	27.961	27.961	28.06
2012-09-22 04:20:00	2012-09-22 04:20:00	27.862	27.961	27.961	27.862	27.961	27.961	27.862	27.961	27.961	27.961
2012-09-22 04:30:00	2012-09-22 04:30:00	27.961	27.961	27.961	27.862	27.961	27.961	27.862	27.961	27.961	28.06
2012-09-22 04:40:00	2012-09-22 04:40:00	27.961	27.961	27.961	27.862	27.961	27.961	27.862	27.961	27.961	28.06
2012-09-22 04:50:00	2012-09-22 04:50:00	27.862	27.862	27.961	27.862	27.961	27.961	27.862	27.961	27.961	28.06
2012-09-22 05:00:00	2012-09-22 05:00:00	27.862	27.862	27.862	27.862	27.961	27.961	27.862	27.961	27.961	28.06
2012-09-22 05:10:00	2012-09-22 05:10:00	27.862	27.862	27.862	27.862	27.961	27.961	27.862	27.961	27.961	27.961
2012-09-22 05:20:00	2012-09-22 05:20:00	27.961	27.961	27.961	27.862	27.961	27.961	27.862	27.961	27.961	27.961
2012-09-22 05:30:00	2012-09-22 05:30:00	27.961	27.961	27.862	27.862	27.961	27.961	27.862	27.961	27.961	27.961
2012-09-22 05:40:00	2012-09-22 05:40:00	27.862	27.862	27.862	27.764	27.961	27.961	27.862	27.961	27.961	27.961
2012-09-22 05:50:00	2012-09-22 05:50:00	27.862	27.862	27.862	27.764	27.961	27.961	27.862	27.961	27.961	28.06
2012-09-22 06:00:00	2012-09-22 06:00:00	27.862	27.862	27.862	27.764	27.961	27.961	27.862	27.961	27.961	28.06
2012-09-22 06:10:00	2012-09-22 06:10:00	27.862	27.862	27.862	27.764	27.961	27.961	27.862	27.961	27.961	28.06
2012-09-22 06:20:00	2012-09-22 06:20:00	27.862	27.862	27.862	27.764	27.961	27.961	27.862	27.961	27.961	27.961
2012-09-22 06:30:00	2012-09-22 06:30:00	27.862	27.862	27.862	27.862	27.961	27.961	27.862	27.961	27.961	28.06
2012-09-22 06:40:00	2012-09-22 06:40:00	27.862	27.862	27.862	27.862	27.961	27.961	27.862	27.961	27.961	28.06
2012-09-22 06:50:00	2012-09-22 06:50:00	27.862	27.862	27.862	27.862	27.961	27.961	27.862	27.961	27.961	28.06
2012-09-22 07:00:00	2012-09-22 07:00:00	27.862	27.862	27.961	27.862	27.961	27.961	27.862	27.961	27.961	28.06
2012-09-22 07:10:00	2012-09-22 07:10:00	27.961	27.961	27.961	27.862	27.961	27.961	27.862	27.961	27.961	28.06
2012-09-22 07:20:00	2012-09-22 07:20:00	27.961	27.961	27.961	27.862	27.961	27.961	27.961	27.961	27.961	28.06
2012-09-22 07:30:00	2012-09-22 07:30:00	27.961	27.961	27.961	27.862	28.06	27.961	27.961	28.06	27.961	28.06
2012-09-22 07:40:00	2012-09-22 07:40:00	27.961	27.961	27.961	27.862	28.06	27.961	27.961	28.06	28.06	28.06
2012-09-22 07:50:00	2012-09-22 07:50:00	27.961	27.961	27.961	27.961	28.06	27.961	27.961	28.06	28.06	28.06
2012-09-22 08:00:00	2012-09-22 08:00:00	27.961	28.06	28.06	27.961	28.06	28.06	27.961	28.06	28.06	28.06
2012-09-22 08:10:00	2012-09-22 08:10:00	28.06	28.06	28.06	27.961	28.06	28.06	27.961	28.06	28.06	28.06
2012-09-22 08:20:00	2012-09-22 08:20:00	28.06	28.06	28.06	28.06	28.06	28.06	28.06	28.06	28.06	28.159
2012-09-22 08:30:00	2012-09-22 08:30:00	28.06	28.06	28.159	28.06	28.159	28.06	28.06	28.06	28.06	28.159
2012-09-22 08:40:00	2012-09-22 08:40:00	28.159	28.159	28.159	28.06	28.159	28.06	28.06	28.06	28.06	28.159
2012-09-22 08:50:00	2012-09-22 08:50:00	28.159	28.258	28.258	28.159	28.159	28.159	28.159	28.159	28.159	28.159
2012-09-22 09:00:00	2012-09-22 09:00:00	28.258	28.258	28.357	28.159	28.159	28.159	28.159	28.159	28.159	28.258
2012-09-22 09:10:00	2012-09-22 09:10:00	28.258	28.258	28.357	28.258	28.159	28.159	28.06	28.159	28.159	28.258
2012-09-22 09:20:00	2012-09-22 09:20:00	28.258	28.258	28.357	28.258	28.258	28.159	28.06	28.159	28.159	28.258
2012-09-22 09:30:00	2012-09-22 09:30:00	28.258	28.258	28.357	28.258	28.159	28.159	28.06	28.159	28.159	28.159
2012-09-22 09:40:00	2012-09-22 09:40:00	28.258	28.258	28.357	28.258	28.159	28.159	28.06	28.159	28.159	28.258
2012-09-22 09:50:00	2012-09-22 09:50:00	28.258	28.258	28.357	28.258	28.258	28.159	28.159	28.159	28.159	28.258
2012-09-22 10:00:00	2012-09-22 10:00:00	28.357	28.357	28.456	28.357	28.258	28.159	28.159	28.159	28.258	28.258
2012-09-22 10:10:00	2012-09-22 10:10:00	28.357	28.357	28.555	28.357	28.258	28.258	28.159	28.258	28.258	28.258
2012-09-22 10:20:00	2012-09-22 10:20:00	28.357	28.357	28.555	28.357	28.258	28.258	28.258	28.258	28.258	28.357
2012-09-22 10:30:00	2012-09-22 10:30:00	28.357	28.357	28.555	28.357	28.258	28.258	28.159	28.258	28.258	28.258
2012-09-22 10:40:00	2012-09-22 10:40:00	28.357	28.357	28.555	28.357	28.258	28.159	28.159	28.159	28.159	28.258
2012-09-22 10:50:00	2012-09-22 10:50:00	28.357	28.357	28.456	28.357	28.159	28.06	28.06	28.06	28.06	28.159
2012-09-22 11:00:00	2012-09-22 11:00:00	28.357	28.357	28.357	28.357	28.159	28.06	28.06	28.159	28.159	28.159
2012-09-22 11:10:00	2012-09-22 11:10:00	28.357	28.357	28.357	28.258	28.159	28.159	28.06	28.159	28.159	28.159
2012-09-22 11:20:00	2012-09-22 11:20:00	28.258	28.258	28.357	28.258	28.258	28.159	28.159	28.159	28.159	28.258
2012-09-22 11:30:00	2012-09-22 11:30:00	28.258	28.258	28.357	28.258	28.258	28.159	28.159	28.159	28.258	28.258
2012-09-22 11:40:00	2012-09-22 11:40:00	28.357	28.357	28.357	28.258	28.258	28.159	28.159	28.258	28.258	28.258
2012-09-22 11:50:00	2012-09-22 11:50:00	28.258	28.357	28.357	28.258	28.258	28.159	28.159	28.258	28.258	28.258
2012-09-22 12:00:00	2012-09-22 12:00:00	28.258	28.258	28.357	28.258	28.258	28.159	28.159	28.159	28.159	28.258
2012-09-22 12:10:00	2012-09-22 12:10:00	28.258	28.258	28.357	28.258	28.258	28.159	28.159	28.159	28.258	28.258
2012-09-22 12:20:00	2012-09-22 12:20:00	28.258	28.258	28.357	28.159	28.258	28.159	28.159	28.159	28.159	28.258
2012-09-22 12:30:00	2012-09-22 12:30:00	28.258	28.258	28.258	28.159	28.159	28.159	28.06	28.159	28.159	28.258
2012-09-22 12:40:00	2012-09-22 12:40:00	28.258	28.258	28.258	28.159	28.159	28.159	28.06	28.159	28.159	28.258
2012-09-22 12:50:00	2012-09-22 12:50:00	28.258	28.258	28.258	28.159	28.258	28.159	28.06	28.159	28.159	28.258
2012-09-22 13:00:00	2012-09-22 13:00:00	28.258	28.258	28.258	28.159	28.258	28.159	28.06	28.159	28.159	28.258
2012-09-22 13:10:00	2012-09-22 13:10:00	28.258	28.258	28.258	28.159	28.159	28.159	28.06	28.159	28.159	28.258
2012-09-22 13:20:00	2012-09-22 13:20:00	28.258	28.258	28.258	28.159	28.159	28.159	28.06	28.159	28.159	28.159
2012-09-22 13:30:00	2012-09-22 13:30:00	28.258	28.159	28.258	28.159	28.159	28.06	28.06	28.159	28.159	28.159
2012-09-22 13:40:00	2012-09-22 13:40:00	28.159	28.258	28.258	28.159	28.159	28.06	28.06	28.159	28.159	28.159
2012-09-22 13:50:00	2012-09-22 13:50:00	28.258	28.258	28.258	28.159	28.159	28.06	28.06	28.159	28.159	28.159
2012-09-22 14:00:00	2012-09-22 14:00:00	28.258	28.258	28.258	28.159	28.159	28.159	28.06	28.159	28.159	28.159
2012-09-22 14:10:00	2012-09-22 14:10:00	28.258	28.258	28.258	28.159	28.159	28.159	28.06	28.159	28.159	28.258
2012-09-22 14:20:00	2012-09-22 14:20:00	28.258	28.258	28.258	28.258	28.159	28.159	28.06	28.159	28.159	28.258
2012-09-22 14:30:00	2012-09-22 14:30:00	28.258	28.258	28.258	28.159	28.159	28.159	28.06	28.159	28.159	28.258
2012-09-22 14:40:00	2012-09-22 14:40:00	28.258	28.258	28.258	28.159	28.159	28.159	28.06	28.159	28.159	28.258
2012-09-22 14:50:00	2012-09-22 14:50:00	28.159	28.159	28.258	28.159	28.159	28.06	28.06	28.159	28.159	28.159
2012-09-22 15:00:00	2012-09-22 15:00:00	28.159	28.159	28.258	28.159	28.159	28.06	28.06	28.06	28.06	28.159
2012-09-22 15:10:00	2012-09-22 15:10:00	28.159	28.159	28.258	28.159	28.159	28.06	28.06	28.06	28.06	28.159
2012-09-22 15:20:00	2012-09-22 15:20:00	28.159	28.159	28.159	28.06	28.159	28.06	27.961	28.06	28.06	28.159
2012-09-22 15:30:00	2012-09-22 15:30:00	28.159	28.159	28.258	28.159	28.06	28.06	27.961	28.06	28.06	28.06
2012-09-22 15:40:00	2012-09-22 15:40:00	28.159	28.159	28.159	28.06	28.06	28.06	27.961	28.06	28.06	28.06
2012-09-22 15:50:00	2012-09-22 15:50:00	28.06	28.159	28.159	28.06	28.06	28.06	27.961	28.06	28.06	28.06
2012-09-22 16:00:00	2012-09-22 16:00:00	28.06	28.06	28.159	28.06	28.06	28.06	27.961	28.06	28.06	28.159
2012-09-22 16:10:00	2012-09-22 16:10:00	28.06	28.06	28.06	28.06	28.06	28.06	27.961	28.06	28.06	28.06
2012-09-22 16:20:00	2012-09-22 16:20:00	28.06	28.06	28.06	27.961	28.06	28.06	27.961	28.06	28.06	28.06
2012-09-22 16:30:00	2012-09-22 16:30:00	28.06	28.06	28.06	27.961	28.06	28.06	27.961	28.06	28.06	28.06
2012-09-22 16:40:00	2012-09-22 16:40:00	28.06	28.06	28.06	27.961	28.06	27.961	27.961	28.06	27.961	28.06
2012-09-22 16:50:00	2012-09-22 16:50:00	27.961	27.961	28.06	27.961	28.06	27.961	27.961	28.06	28.06	28.06
2012-09-22 17:00:00	2012-09-22 17:00:00	27.961	27.961	28.06	27.961	28.06	27.961	27.961	28.06	27.961	28.06
2012-09-22 17:10:00	2012-09-22 17:10:00	27.961	27.961	28.06	27.961	28.06	27.961	27.961	28.06	28.06	28.06
2012-09-22 17:20:00	2012-09-22 17:20:00	27.961	27.961	27.961	27.862	28.06	28.06	27.961	28.06	28.06	28.06
2012-09-22 17:30:00	2012-09-22 17:30:00	27.961	27.961	27.961	27.862	28.06	27.961	27.961	28.06	28.06	28.06
2012-09-22 17:40:00	2012-09-22 17:40:00	27.961	27.961	27.961	27.862	28.06	27.961	27.961	28.06	28.06	28.06
2012-09-22 17:50:00	2012-09-22 17:50:00	27.862	27.961	27.862	27.862	28.06	27.961	27.961	27.961	27.961	28.06
2012-09-22 18:00:00	2012-09-22 18:00:00	27.862	27.862	27.862	27.862	28.06	27.961	27.961	27.961	27.961	28.06
2012-09-22 18:10:00	2012-09-22 18:10:00	27.862	27.862	27.862	27.862	28.06	27.961	27.862	27.961	27.961	28.06
2012-09-22 18:20:00	2012-09-22 18:20:00	27.862	27.862	27.862	27.862	28.06	27.961	27.862	27.961	27.961	28.06
2012-09-22 18:30:00	2012-09-22 18:30:00	27.862	27.862	27.961	27.862	27.961	27.961	27.862	27.961	27.961	28.06
2012-09-22 18:40:00	2012-09-22 18:40:00	27.862	27.862	27.961	27.862	27.961	27.961	27.862	27.961	27.961	28.06
2012-09-22 18:50:00	2012-09-22 18:50:00	27.862	27.862	27.961	27.862	27.961	27.961	27.862	27.961	27.961	27.961
2012-09-22 19:00:00	2012-09-22 19:00:00	27.862	27.862	27.961	27.862	27.961	27.961	27.862	27.961	27.961	28.06
2012-09-22 19:10:00	2012-09-22 19:10:00	27.862	27.862	27.961	27.862	27.961	27.961	27.862	27.961	27.961	27.961
2012-09-22 19:20:00	2012-09-22 19:20:00	27.862	27.862	27.961	27.862	27.961	27.961	27.862	27.961	27.961	27.961
2012-09-22 19:30:00	2012-09-22 19:30:00	27.862	27.862	27.862	27.862	27.961	27.961	27.862	27.961	27.961	27.961
2012-09-22 19:40:00	2012-09-22 19:40:00	27.862	27.862	27.862	27.764	27.961	27.862	27.862	27.961	27.862	27.961
2012-09-22 19:50:00	2012-09-22 19:50:00	27.862	27.862	27.862	27.764	27.961	27.862	27.862	27.862	27.862	27.961
2012-09-22 20:00:00	2012-09-22 20:00:00	27.862	27.862	27.862	27.764	27.961	27.862	27.862	27.862	27.961	27.961
2012-09-22 20:10:00	2012-09-22 20:10:00	27.862	27.862	27.862	27.764	27.961	27.862	27.862	27.961	27.862	27.961
2012-09-22 20:20:00	2012-09-22 20:20:00	27.764	27.862	27.862	27.764	27.961	27.862	27.862	27.961	27.862	27.961
2012-09-22 20:30:00	2012-09-22 20:30:00	27.862	27.862	27.862	27.764	27.961	27.862	27.862	27.961	27.862	27.961
2012-09-22 20:40:00	2012-09-22 20:40:00	27.862	27.862	27.862	27.764	27.961	27.862	27.862	27.862	27.862	27.961
2012-09-22 20:50:00	2012-09-22 20:50:00	27.862	27.862	27.764	27.764	27.961	27.862	27.862	27.862	27.862	27.961
2012-09-22 21:00:00	2012-09-22 21:00:00	27.862	27.862	27.862	27.764	27.961	27.862	27.862	27.862	27.862	27.961
2012-09-22 21:10:00	2012-09-22 21:10:00	27.862	27.862	27.764	27.764	27.862	27.862	27.764	27.862	27.862	27.961
2012-09-22 21:20:00	2012-09-22 21:20:00	27.764	27.862	27.764	27.764	27.961	27.862	27.862	27.862	27.862	27.961
2012-09-22 21:30:00	2012-09-22 21:30:00	27.764	27.862	27.764	27.764	27.961	27.862	27.764	27.862	27.862	27.961
2012-09-22 21:40:00	2012-09-22 21:40:00	27.862	27.862	27.764	27.764	27.961	27.862	27.862	27.862	27.862	27.961
2012-09-22 21:50:00	2012-09-22 21:50:00	27.862	27.862	27.862	27.862	27.961	27.862	27.862	27.862	27.862	27.961
2012-09-22 22:00:00	2012-09-22 22:00:00	27.862	27.862	27.862	27.862	27.961	27.862	27.862	27.862	27.862	27.961
2012-09-22 22:10:00	2012-09-22 22:10:00	27.862	27.862	27.862	27.862	27.961	27.862	27.862	27.862	27.862	27.961
2012-09-22 22:20:00	2012-09-22 22:20:00	27.862	27.862	27.862	27.862	27.961	27.862	27.862	27.862	27.862	27.961
2012-09-22 22:30:00	2012-09-22 22:30:00	27.862	27.862	27.862	27.764	27.961	27.862	27.862	27.961	27.862	27.961
2012-09-22 22:40:00	2012-09-22 22:40:00	27.862	27.862	27.862	27.862	27.961	27.862	27.862	27.961	27.862	27.961
2012-09-22 22:50:00	2012-09-22 22:50:00	27.862	27.961	27.961	27.862	27.961	27.862	27.862	27.961	27.862	27.961
2012-09-22 23:00:00	2012-09-22 23:00:00	27.961	27.961	27.961	27.862	27.961	27.862	27.862	27.961	27.961	27.961
2012-09-22 23:10:00	2012-09-22 23:10:00	27.862	27.862	27.764	27.764	27.961	27.862	27.862	27.961	27.961	27.961
2012-09-22 23:20:00	2012-09-22 23:20:00	27.862	27.862	27.764	27.764	27.961	27.862	27.862	27.862	27.961	27.961
2012-09-22 23:30:00	2012-09-22 23:30:00	27.862	27.862	27.862	27.862	27.961	27.862	27.862	27.862	27.862	27.961
2012-09-22 23:40:00	2012-09-22 23:40:00	27.862	27.862	27.862	27.764	27.862	27.862	27.862	27.862	27.862	27.961
2012-09-22 23:50:00	2012-09-22 23:50:00	27.862	27.862	27.862	27.862	27.862	27.862	27.862	27.862	27.862	27.961
2012-09-23	2012-09-23	27.961	27.961	27.961	27.862	27.862	27.862	27.862	27.862	27.862	27.961
2012-09-23 00:10:00	2012-09-23 00:10:00	27.961	27.961	27.961	27.862	27.961	27.862	27.862	27.862	27.862	27.961
2012-09-23 00:20:00	2012-09-23 00:20:00	27.961	27.961	27.961	27.862	27.961	27.862	27.862	27.961	27.961	27.961
2012-09-23 00:30:00	2012-09-23 00:30:00	27.961	27.961	27.961	27.862	27.961	27.862	27.862	27.862	27.862	27.961
2012-09-23 00:40:00	2012-09-23 00:40:00	27.862	27.862	27.862	27.862	27.961	27.862	27.862	27.862	27.862	27.961
2012-09-23 00:50:00	2012-09-23 00:50:00	27.862	27.961	27.862	27.862	27.961	27.862	27.764	27.862	27.862	27.961
2012-09-23 01:00:00	2012-09-23 01:00:00	27.961	27.961	27.961	27.862	27.862	27.862	27.862	27.961	27.862	27.961
2012-09-23 01:10:00	2012-09-23 01:10:00	27.961	27.961	27.862	27.862	27.961	27.862	27.862	27.862	27.862	27.961
2012-09-23 01:20:00	2012-09-23 01:20:00	27.961	27.961	27.862	27.862	27.862	27.862	27.862	27.862	27.862	27.961
2012-09-23 01:30:00	2012-09-23 01:30:00	27.862	27.862	27.961	27.862	27.862	27.862	27.862	27.862	27.862	27.961
2012-09-23 01:40:00	2012-09-23 01:40:00	27.961	27.961	27.961	27.862	27.862	27.862	27.862	27.862	27.862	27.961
2012-09-23 01:50:00	2012-09-23 01:50:00	27.961	27.961	27.961	27.862	27.961	27.862	27.862	27.961	27.862	27.961
2012-09-23 02:00:00	2012-09-23 02:00:00	27.961	27.961	27.961	27.862	27.961	27.862	27.862	27.961	27.862	27.961
2012-09-23 02:10:00	2012-09-23 02:10:00	27.961	27.961	27.961	27.862	27.961	27.862	27.862	27.961	27.862	27.961
2012-09-23 02:20:00	2012-09-23 02:20:00	27.961	27.961	27.961	27.862	27.961	27.862	27.862	27.961	27.862	27.961
2012-09-23 02:30:00	2012-09-23 02:30:00	27.961	27.961	27.961	27.862	27.961	27.862	27.862	27.961	27.961	27.961
2012-09-23 02:40:00	2012-09-23 02:40:00	27.862	27.862	27.862	27.862	27.961	27.862	27.862	27.961	27.862	27.961
2012-09-23 02:50:00	2012-09-23 02:50:00	27.862	27.862	27.961	27.862	27.961	27.862	27.862	27.961	27.862	27.961
2012-09-23 03:00:00	2012-09-23 03:00:00	27.862	27.862	27.862	27.862	27.961	27.862	27.862	27.961	27.961	27.961
2012-09-23 03:10:00	2012-09-23 03:10:00	27.862	27.862	27.862	27.764	27.961	27.961	27.862	27.961	27.961	27.961
2012-09-23 03:20:00	2012-09-23 03:20:00	27.862	27.961	27.862	27.862	27.961	27.961	27.862	27.961	27.961	28.06
2012-09-23 03:30:00	2012-09-23 03:30:00	27.961	27.961	27.961	27.862	27.961	27.961	27.862	27.961	27.961	28.06
2012-09-23 03:40:00	2012-09-23 03:40:00	27.961	27.961	27.961	27.862	27.961	27.961	27.862	27.961	27.961	28.06
2012-09-23 03:50:00	2012-09-23 03:50:00	27.862	27.862	27.764	27.764	27.961	27.961	27.862	27.961	27.961	27.961
2012-09-23 04:00:00	2012-09-23 04:00:00	27.862	27.862	27.764	27.764	27.961	27.862	27.862	27.961	27.961	27.961
2012-09-23 04:10:00	2012-09-23 04:10:00	27.862	27.862	27.862	27.764	27.961	27.862	27.862	27.961	27.961	27.961
2012-09-23 04:20:00	2012-09-23 04:20:00	27.862	27.862	27.862	27.764	27.961	27.862	27.862	27.961	27.862	27.961
2012-09-23 04:30:00	2012-09-23 04:30:00	27.862	27.862	27.862	27.764	27.961	27.862	27.862	27.961	27.862	27.961
2012-09-23 04:40:00	2012-09-23 04:40:00	27.862	27.862	27.862	27.764	27.961	27.862	27.862	27.961	27.862	27.961
2012-09-23 04:50:00	2012-09-23 04:50:00	27.862	27.862	27.862	27.764	27.961	27.862	27.862	27.961	27.961	27.961
2012-09-23 05:00:00	2012-09-23 05:00:00	27.862	27.862	27.862	27.764	27.961	27.961	27.862	27.961	27.961	28.06
2012-09-23 05:10:00	2012-09-23 05:10:00	27.862	27.862	27.862	27.862	27.961	27.961	27.862	27.961	27.961	28.06
2012-09-23 05:20:00	2012-09-23 05:20:00	27.961	27.961	27.862	27.862	27.961	27.961	27.862	27.961	27.961	28.06
2012-09-23 05:30:00	2012-09-23 05:30:00	27.961	27.961	27.862	27.862	27.961	27.961	27.862	27.961	27.961	28.06
2012-09-23 05:40:00	2012-09-23 05:40:00	27.961	27.961	27.961	27.862	27.961	27.961	27.862	27.961	27.961	28.06
2012-09-23 05:50:00	2012-09-23 05:50:00	27.961	27.961	27.862	27.862	27.961	27.961	27.862	27.961	27.961	28.06
2012-09-23 06:00:00	2012-09-23 06:00:00	27.862	27.862	27.862	27.862	27.961	27.961	27.862	27.961	27.961	28.06
2012-09-23 06:10:00	2012-09-23 06:10:00	27.862	27.862	27.764	27.764	27.961	27.961	27.862	27.961	27.961	28.06
2012-09-23 06:20:00	2012-09-23 06:20:00	27.862	27.862	27.764	27.764	28.06	27.961	27.961	27.961	27.961	28.06
2012-09-23 06:30:00	2012-09-23 06:30:00	27.764	27.764	27.764	27.665	28.06	27.961	27.961	27.961	27.961	28.06
2012-09-23 06:40:00	2012-09-23 06:40:00	27.764	27.764	27.764	27.764	28.06	27.961	27.961	27.961	27.961	28.06
2012-09-23 06:50:00	2012-09-23 06:50:00	27.764	27.764	27.764	27.764	28.06	27.961	27.961	27.961	27.961	28.06
2012-09-23 07:00:00	2012-09-23 07:00:00	27.764	27.862	27.764	27.764	28.06	27.961	27.961	28.06	28.06	28.06
2012-09-23 07:10:00	2012-09-23 07:10:00	27.862	27.862	27.764	27.764	28.06	28.06	27.961	28.06	28.06	28.06
2012-09-23 07:20:00	2012-09-23 07:20:00	27.862	27.862	27.862	27.764	28.06	28.06	28.06	28.06	28.06	28.06
2012-09-23 07:30:00	2012-09-23 07:30:00	27.862	27.862	27.862	27.862	28.159	28.06	28.06	28.06	28.06	28.159
2012-09-23 07:40:00	2012-09-23 07:40:00	27.961	27.961	27.961	27.862	28.159	28.06	28.06	28.159	28.06	28.159
2012-09-23 07:50:00	2012-09-23 07:50:00	27.961	27.961	28.06	27.961	28.159	28.159	28.06	28.159	28.159	28.159
2012-09-23 08:00:00	2012-09-23 08:00:00	27.961	27.961	28.06	28.06	28.258	28.159	28.159	28.159	28.159	28.258
2012-09-23 08:10:00	2012-09-23 08:10:00	28.06	28.06	28.159	28.06	28.258	28.258	28.159	28.258	28.258	28.258
2012-09-23 08:20:00	2012-09-23 08:20:00	28.258	28.159	28.258	28.258	28.258	28.258	28.258	28.258	28.258	28.258
2012-09-23 08:30:00	2012-09-23 08:30:00	28.258	28.258	28.357	28.258	28.357	28.258	28.258	28.258	28.357	28.357
2012-09-23 08:40:00	2012-09-23 08:40:00	28.357	28.357	28.456	28.357	28.357	28.258	28.258	28.258	28.258	28.357
2012-09-23 08:50:00	2012-09-23 08:50:00	28.456	28.456	28.456	28.357	28.357	28.357	28.258	28.258	28.357	28.357
2012-09-23 09:00:00	2012-09-23 09:00:00	28.456	28.456	28.555	28.456	28.357	28.357	28.357	28.357	28.357	28.357
2012-09-23 09:10:00	2012-09-23 09:10:00	28.555	28.555	28.655	28.555	28.456	28.456	28.357	28.357	28.456	28.456
2012-09-23 09:20:00	2012-09-23 09:20:00	28.655	28.754	28.655	28.655	28.456	28.456	28.456	28.456	28.456	28.456
2012-09-23 09:30:00	2012-09-23 09:30:00	28.754	28.754	28.754	28.655	28.555	28.456	28.456	28.456	28.555	28.555
2012-09-23 09:40:00	2012-09-23 09:40:00	28.853	28.853	28.853	28.754	28.456	28.456	28.456	28.357	28.456	28.456
2012-09-23 09:50:00	2012-09-23 09:50:00	28.853	28.853	28.953	28.853	28.456	28.357	28.357	28.357	28.456	28.456
2012-09-23 10:00:00	2012-09-23 10:00:00	28.953	28.953	29.053	28.953	28.456	28.456	28.456	28.456	28.456	28.456
2012-09-23 10:10:00	2012-09-23 10:10:00	29.053	29.053	29.152	29.053	28.555	28.456	28.456	28.456	28.555	28.555
2012-09-23 10:20:00	2012-09-23 10:20:00	29.152	29.152	29.152	29.053	28.555	28.555	28.555	28.456	28.456	28.555
2012-09-23 10:30:00	2012-09-23 10:30:00	29.252	29.252	29.252	29.152	28.555	28.456	28.456	28.456	28.555	28.555
2012-09-23 10:40:00	2012-09-23 10:40:00	29.252	29.252	29.352	29.252	28.555	28.456	28.456	28.456	28.555	28.555
2012-09-23 10:50:00	2012-09-23 10:50:00	29.352	29.352	29.452	29.352	28.555	28.456	28.456	28.456	28.456	28.555
2012-09-23 11:00:00	2012-09-23 11:00:00	29.352	29.352	29.452	29.352	28.555	28.456	28.456	28.456	28.555	28.555
2012-09-23 11:10:00	2012-09-23 11:10:00	29.352	29.352	29.552	29.352	28.555	28.555	28.555	28.555	28.555	28.655
2012-09-23 11:20:00	2012-09-23 11:20:00	29.053	29.053	29.552	29.152	28.655	28.655	28.655	28.555	28.655	28.655
2012-09-23 11:30:00	2012-09-23 11:30:00	28.853	28.853	29.552	29.053	28.655	28.555	28.655	28.655	28.655	28.655
2012-09-23 11:40:00	2012-09-23 11:40:00	28.953	28.953	29.452	28.953	28.655	28.555	28.555	28.555	28.655	28.655
2012-09-23 11:50:00	2012-09-23 11:50:00	29.053	29.053	29.252	29.053	28.555	28.555	28.456	28.456	28.555	28.555
2012-09-23 12:00:00	2012-09-23 12:00:00	28.953	28.953	29.152	28.953	28.555	28.456	28.555	28.555	28.555	28.555
2012-09-23 12:10:00	2012-09-23 12:10:00	28.853	28.853	29.053	28.953	28.555	28.555	28.555	28.555	28.555	28.655
2012-09-23 12:20:00	2012-09-23 12:20:00	28.754	28.754	29.053	28.853	28.655	28.555	28.655	28.555	28.655	28.655
2012-09-23 12:30:00	2012-09-23 12:30:00	28.754	28.754	28.953	28.754	28.754	28.655	28.555	28.555	28.655	28.754
2012-09-23 12:40:00	2012-09-23 12:40:00	28.853	28.953	28.953	28.853	28.555	28.456	28.555	28.456	28.555	28.555
2012-09-23 12:50:00	2012-09-23 12:50:00	28.953	29.053	29.152	28.953	28.555	28.555	28.456	28.456	28.555	28.555
2012-09-23 13:00:00	2012-09-23 13:00:00	29.053	29.152	29.252	29.053	28.555	28.456	28.456	28.456	28.555	28.555
2012-09-23 13:10:00	2012-09-23 13:10:00	28.853	28.853	29.252	28.953	28.456	28.456	28.456	28.456	28.456	28.555
2012-09-23 13:20:00	2012-09-23 13:20:00	28.953	28.853	29.352	29.053	28.555	28.456	28.456	28.456	28.555	28.555
2012-09-23 13:30:00	2012-09-23 13:30:00	29.053	29.053	29.552	29.252	28.456	28.456	28.357	28.357	28.456	28.456
2012-09-23 13:40:00	2012-09-23 13:40:00	29.152	29.152	29.452	29.252	28.357	28.357	28.357	28.357	28.357	28.456
2012-09-23 13:50:00	2012-09-23 13:50:00	28.953	28.953	29.352	29.053	28.456	28.357	28.258	28.357	28.357	28.357
2012-09-23 14:00:00	2012-09-23 14:00:00	28.754	28.754	29.252	28.853	28.357	28.258	28.159	28.258	28.258	28.357
2012-09-23 14:10:00	2012-09-23 14:10:00	28.754	28.754	29.152	28.853	28.357	28.258	28.258	28.357	28.357	28.357
2012-09-23 14:20:00	2012-09-23 14:20:00	28.754	28.754	28.953	28.754	28.357	28.357	28.357	28.357	28.357	28.456
2012-09-23 14:30:00	2012-09-23 14:30:00	28.655	28.655	28.754	28.655	28.456	28.456	28.357	28.357	28.456	28.555
2012-09-23 14:40:00	2012-09-23 14:40:00	28.655	28.655	28.754	28.655	28.456	28.456	28.357	28.357	28.456	28.456
2012-09-23 14:50:00	2012-09-23 14:50:00	28.655	28.655	28.754	28.655	28.456	28.456	28.456	28.456	28.456	28.555
2012-09-23 15:00:00	2012-09-23 15:00:00	28.655	28.655	28.754	28.655	28.555	28.456	28.456	28.456	28.555	28.555
2012-09-23 15:10:00	2012-09-23 15:10:00	28.754	28.754	28.754	28.655	28.456	28.456	28.456	28.456	28.456	28.555
2012-09-23 15:20:00	2012-09-23 15:20:00	28.754	28.754	28.754	28.655	28.555	28.456	28.357	28.456	28.456	28.555
2012-09-23 15:30:00	2012-09-23 15:30:00	28.655	28.655	28.754	28.655	28.456	28.357	28.357	28.456	28.456	28.456
2012-09-23 15:40:00	2012-09-23 15:40:00	28.655	28.655	28.953	28.754	28.456	28.456	28.357	28.456	28.456	28.456
2012-09-23 15:50:00	2012-09-23 15:50:00	28.754	28.754	28.754	28.655	28.456	28.456	28.357	28.456	28.456	28.456
2012-09-23 16:00:00	2012-09-23 16:00:00	28.655	28.655	28.754	28.655	28.456	28.456	28.357	28.456	28.456	28.456
2012-09-23 16:10:00	2012-09-23 16:10:00	28.655	28.655	28.655	28.655	28.456	28.456	28.357	28.456	28.456	28.456
2012-09-23 16:20:00	2012-09-23 16:20:00	28.655	28.655	28.655	28.555	28.456	28.456	28.357	28.456	28.456	28.555
2012-09-23 16:30:00	2012-09-23 16:30:00	28.555	28.555	28.655	28.555	28.456	28.456	28.456	28.456	28.456	28.555
2012-09-23 16:40:00	2012-09-23 16:40:00	28.555	28.555	28.655	28.555	28.456	28.456	28.357	28.456	28.456	28.456
2012-09-23 16:50:00	2012-09-23 16:50:00	28.555	28.555	28.655	28.555	28.456	28.456	28.456	28.456	28.456	28.555
2012-09-23 17:00:00	2012-09-23 17:00:00	28.555	28.555	28.655	28.456	28.555	28.456	28.456	28.555	28.555	28.555
2012-09-23 17:10:00	2012-09-23 17:10:00	28.555	28.555	28.655	28.456	28.555	28.456	28.456	28.555	28.456	28.555
2012-09-23 17:20:00	2012-09-23 17:20:00	28.456	28.456	28.655	28.456	28.555	28.456	28.456	28.555	28.555	28.555
2012-09-23 17:30:00	2012-09-23 17:30:00	28.456	28.456	28.655	28.456	28.555	28.456	28.456	28.555	28.555	28.555
2012-09-23 17:40:00	2012-09-23 17:40:00	28.456	28.456	28.555	28.456	28.555	28.555	28.456	28.655	28.655	28.655
2012-09-23 17:50:00	2012-09-23 17:50:00	28.456	28.456	28.555	28.456	28.655	28.555	28.555	28.655	28.655	28.655
2012-09-23 18:00:00	2012-09-23 18:00:00	28.456	28.456	28.555	28.456	28.655	28.555	28.555	28.555	28.555	28.655
2012-09-23 18:10:00	2012-09-23 18:10:00	28.456	28.456	28.555	28.456	28.655	28.555	28.456	28.555	28.555	28.655
2012-09-23 18:20:00	2012-09-23 18:20:00	28.456	28.456	28.456	28.357	28.555	28.555	28.456	28.555	28.555	28.555
2012-09-23 18:30:00	2012-09-23 18:30:00	28.456	28.357	28.456	28.357	28.555	28.555	28.456	28.555	28.555	28.555
2012-09-23 18:40:00	2012-09-23 18:40:00	28.357	28.357	28.357	28.258	28.555	28.456	28.456	28.456	28.456	28.555
2012-09-23 18:50:00	2012-09-23 18:50:00	28.357	28.357	28.357	28.258	28.555	28.456	28.456	28.555	28.456	28.555
2012-09-23 19:00:00	2012-09-23 19:00:00	28.258	28.258	28.357	28.258	28.555	28.456	28.456	28.555	28.456	28.555
2012-09-23 19:10:00	2012-09-23 19:10:00	28.258	28.258	28.357	28.258	28.555	28.555	28.456	28.555	28.555	28.555
2012-09-23 19:20:00	2012-09-23 19:20:00	28.258	28.258	28.258	28.159	28.555	28.555	28.456	28.555	28.555	28.555
2012-09-23 19:30:00	2012-09-23 19:30:00	28.258	28.258	28.258	28.159	28.555	28.456	28.456	28.555	28.555	28.555
2012-09-23 19:40:00	2012-09-23 19:40:00	28.159	28.159	28.258	28.06	28.555	28.456	28.456	28.456	28.555	28.555
2012-09-23 19:50:00	2012-09-23 19:50:00	28.159	28.159	28.159	28.06	28.555	28.456	28.456	28.456	28.456	28.555
2012-09-23 20:00:00	2012-09-23 20:00:00	28.06	28.159	28.159	28.06	28.456	28.456	28.357	28.456	28.456	28.555
2012-09-23 20:10:00	2012-09-23 20:10:00	28.159	28.159	28.159	28.06	28.456	28.456	28.357	28.456	28.456	28.456
2012-09-23 20:20:00	2012-09-23 20:20:00	28.06	28.06	28.159	28.06	28.456	28.357	28.357	28.357	28.456	28.456
2012-09-23 20:30:00	2012-09-23 20:30:00	28.06	28.06	28.06	28.06	28.456	28.357	28.357	28.357	28.357	28.456
2012-09-23 20:40:00	2012-09-23 20:40:00	28.06	28.06	28.06	28.06	28.357	28.258	28.258	28.258	28.258	28.357
2012-09-23 20:50:00	2012-09-23 20:50:00	28.06	28.06	28.06	27.961	28.258	28.258	28.258	28.258	28.258	28.357
2012-09-23 21:00:00	2012-09-23 21:00:00	28.06	28.06	28.06	27.961	28.258	28.258	28.159	28.258	28.258	28.258
2012-09-23 21:10:00	2012-09-23 21:10:00	28.06	28.06	28.06	27.961	28.258	28.258	28.159	28.258	28.258	28.258
2012-09-23 21:20:00	2012-09-23 21:20:00	27.961	28.06	28.06	27.961	28.258	28.258	28.159	28.258	28.258	28.258
2012-09-23 21:30:00	2012-09-23 21:30:00	28.06	28.06	28.06	27.961	28.258	28.258	28.159	28.258	28.258	28.258
2012-09-23 21:40:00	2012-09-23 21:40:00	28.06	28.06	27.961	27.961	28.258	28.258	28.159	28.357	28.258	28.357
2012-09-23 21:50:00	2012-09-23 21:50:00	28.06	28.06	27.961	27.961	28.357	28.258	28.258	28.357	28.357	28.357
2012-09-23 22:00:00	2012-09-23 22:00:00	28.06	28.06	28.06	27.961	28.357	28.357	28.258	28.357	28.357	28.357
2012-09-23 22:10:00	2012-09-23 22:10:00	28.06	28.06	28.06	27.961	28.357	28.258	28.258	28.357	28.357	28.357
2012-09-23 22:20:00	2012-09-23 22:20:00	28.06	28.06	28.06	27.961	28.357	28.258	28.258	28.258	28.357	28.357
2012-09-23 22:30:00	2012-09-23 22:30:00	28.06	28.06	28.06	27.961	28.258	28.258	28.258	28.258	28.258	28.357
2012-09-23 22:40:00	2012-09-23 22:40:00	28.06	28.06	28.06	28.06	28.258	28.258	28.159	28.258	28.258	28.357
2012-09-23 22:50:00	2012-09-23 22:50:00	28.06	28.06	27.961	27.961	28.258	28.258	28.159	28.258	28.258	28.258
2012-09-23 23:00:00	2012-09-23 23:00:00	27.961	27.961	28.06	27.961	28.258	28.258	28.159	28.258	28.258	28.258
2012-09-23 23:10:00	2012-09-23 23:10:00	28.06	28.06	28.159	28.06	28.258	28.159	28.159	28.159	28.258	28.258
2012-09-23 23:20:00	2012-09-23 23:20:00	28.06	28.06	28.159	28.06	28.258	28.159	28.159	28.159	28.159	28.258
2012-09-23 23:30:00	2012-09-23 23:30:00	28.06	28.06	28.159	28.06	28.159	28.159	28.06	28.258	28.159	28.258
2012-09-23 23:40:00	2012-09-23 23:40:00	28.06	28.06	28.159	28.06	28.258	28.159	28.159	28.258	28.258	28.258
2012-09-23 23:50:00	2012-09-23 23:50:00	28.06	28.06	28.159	28.06	28.258	28.258	28.159	28.258	28.258	28.258
2012-09-24	2012-09-24	28.06	28.06	28.06	28.06	28.258	28.258	28.159	28.258	28.258	28.258
2012-09-24 00:10:00	2012-09-24 00:10:00	28.159	28.159	28.06	28.06	28.258	28.258	28.159	28.258	28.258	28.357
2012-09-24 00:20:00	2012-09-24 00:20:00	28.06	28.159	28.06	28.06	28.258	28.258	28.159	28.258	28.258	28.357
2012-09-24 00:30:00	2012-09-24 00:30:00	28.06	28.159	28.06	28.06	28.258	28.258	28.159	28.258	28.258	28.258
2012-09-24 00:40:00	2012-09-24 00:40:00	28.06	28.06	28.06	28.06	28.258	28.159	28.159	28.258	28.258	28.258
2012-09-24 00:50:00	2012-09-24 00:50:00	28.06	28.159	28.06	28.06	28.258	28.159	28.159	28.258	28.258	28.258
2012-09-24 01:00:00	2012-09-24 01:00:00	28.159	28.159	28.159	28.06	28.258	28.159	28.159	28.258	28.159	28.258
2012-09-24 01:10:00	2012-09-24 01:10:00	28.159	28.159	28.159	28.06	28.258	28.159	28.159	28.258	28.159	28.258
2012-09-24 01:20:00	2012-09-24 01:20:00	28.159	28.159	28.159	28.159	28.258	28.159	28.159	28.258	28.159	28.258
2012-09-24 01:30:00	2012-09-24 01:30:00	28.159	28.159	28.159	28.159	28.258	28.159	28.159	28.159	28.159	28.258
2012-09-24 01:40:00	2012-09-24 01:40:00	28.159	28.159	28.159	28.159	28.258	28.159	28.06	28.159	28.159	28.258
2012-09-24 01:50:00	2012-09-24 01:50:00	28.159	28.159	28.258	28.159	28.258	28.159	28.06	28.159	28.159	28.258
2012-09-24 02:00:00	2012-09-24 02:00:00	28.159	28.159	28.159	28.06	28.258	28.159	28.06	28.159	28.159	28.258
2012-09-24 02:10:00	2012-09-24 02:10:00	28.159	28.159	28.159	28.06	28.159	28.159	28.06	28.159	28.159	28.258
2012-09-24 02:20:00	2012-09-24 02:20:00	28.159	28.159	28.159	28.06	28.258	28.159	28.06	28.159	28.159	28.258
2012-09-24 02:30:00	2012-09-24 02:30:00	28.159	28.159	28.159	28.06	28.159	28.159	28.06	28.159	28.159	28.258
2012-09-24 02:40:00	2012-09-24 02:40:00	28.06	28.06	28.06	28.06	28.159	28.159	28.06	28.159	28.159	28.258
2012-09-24 02:50:00	2012-09-24 02:50:00	28.06	28.06	28.06	28.06	28.159	28.06	28.06	28.159	28.06	28.159
2012-09-24 03:00:00	2012-09-24 03:00:00	28.06	28.06	28.159	28.06	28.159	28.06	28.06	28.06	28.06	28.159
2012-09-24 03:10:00	2012-09-24 03:10:00	28.06	28.159	28.159	28.06	28.159	28.06	28.06	28.06	28.06	28.159
2012-09-24 03:20:00	2012-09-24 03:20:00	28.06	28.159	28.159	28.06	28.159	28.06	28.06	28.06	28.06	28.159
2012-09-24 03:30:00	2012-09-24 03:30:00	28.06	28.159	28.159	28.06	28.159	28.06	28.06	28.06	28.06	28.159
2012-09-24 03:40:00	2012-09-24 03:40:00	28.06	28.06	28.159	28.06	28.159	28.06	28.06	28.06	28.06	28.159
2012-09-24 03:50:00	2012-09-24 03:50:00	28.06	28.06	28.06	27.961	28.159	28.06	28.06	28.06	28.06	28.159
2012-09-24 04:00:00	2012-09-24 04:00:00	28.06	28.06	28.06	27.961	28.06	28.06	28.06	28.06	28.06	28.159
2012-09-24 04:10:00	2012-09-24 04:10:00	28.06	28.06	28.06	28.06	28.06	28.06	28.06	28.06	28.06	28.159
2012-09-24 04:20:00	2012-09-24 04:20:00	28.06	28.06	28.06	28.06	28.159	28.06	28.06	28.06	28.06	28.159
2012-09-24 04:30:00	2012-09-24 04:30:00	28.06	28.06	28.06	28.06	28.06	28.06	28.06	28.06	28.06	28.159
2012-09-24 04:40:00	2012-09-24 04:40:00	28.06	28.06	28.06	28.06	28.06	28.06	27.961	28.06	28.06	28.159
2012-09-24 04:50:00	2012-09-24 04:50:00	28.06	28.06	28.06	27.961	28.06	28.06	27.961	28.06	28.06	28.159
2012-09-24 05:00:00	2012-09-24 05:00:00	28.06	28.06	28.06	27.961	28.06	28.06	27.961	28.06	28.06	28.06
2012-09-24 05:10:00	2012-09-24 05:10:00	27.961	28.06	28.06	27.961	28.06	28.06	27.961	28.06	28.06	28.06
2012-09-24 05:20:00	2012-09-24 05:20:00	27.961	28.06	28.06	27.961	28.06	28.06	27.961	28.06	28.06	28.06
2012-09-24 05:30:00	2012-09-24 05:30:00	28.06	28.06	28.06	27.961	28.06	28.06	27.961	28.06	28.06	28.06
2012-09-24 05:40:00	2012-09-24 05:40:00	28.06	28.06	28.06	27.961	28.06	27.961	27.961	28.06	28.06	28.06
2012-09-24 05:50:00	2012-09-24 05:50:00	28.06	27.961	28.06	27.961	28.06	27.961	27.961	28.06	27.961	28.06
2012-09-24 06:00:00	2012-09-24 06:00:00	27.961	27.961	28.06	27.961	28.06	27.961	27.961	28.06	27.961	28.06
2012-09-24 06:10:00	2012-09-24 06:10:00	27.961	27.961	27.961	27.961	28.06	27.961	27.961	27.961	27.961	28.06
2012-09-24 06:20:00	2012-09-24 06:20:00	27.961	27.961	27.961	27.862	28.06	27.961	27.961	27.961	27.961	28.06
2012-09-24 06:30:00	2012-09-24 06:30:00	27.961	27.961	27.961	27.862	28.06	27.961	27.961	27.961	27.961	28.06
2012-09-24 06:40:00	2012-09-24 06:40:00	27.862	27.961	27.862	27.862	28.06	27.961	27.961	28.06	27.961	28.06
2012-09-24 06:50:00	2012-09-24 06:50:00	27.961	27.961	27.862	27.862	28.06	27.961	27.961	28.06	28.06	28.06
2012-09-24 07:00:00	2012-09-24 07:00:00	27.961	27.961	27.862	27.862	28.06	28.06	27.961	28.06	28.06	28.06
2012-09-24 07:10:00	2012-09-24 07:10:00	27.961	27.961	27.961	27.961	28.06	28.06	27.961	28.06	28.06	28.06
2012-09-24 07:20:00	2012-09-24 07:20:00	28.06	28.06	27.961	27.961	28.06	28.06	28.06	28.06	28.06	28.06
2012-09-24 07:30:00	2012-09-24 07:30:00	28.06	28.06	27.961	27.961	28.06	28.06	28.06	28.06	28.06	28.159
2012-09-24 07:40:00	2012-09-24 07:40:00	28.06	28.06	28.06	27.961	28.159	28.06	28.06	28.159	28.06	28.159
2012-09-24 07:50:00	2012-09-24 07:50:00	28.06	28.159	28.06	28.06	28.159	28.159	28.06	28.06	28.159	28.159
2012-09-24 08:00:00	2012-09-24 08:00:00	28.159	28.159	28.06	28.06	28.159	28.159	28.06	28.159	28.159	28.159
2012-09-24 08:10:00	2012-09-24 08:10:00	28.159	28.159	28.06	28.06	28.258	28.159	28.159	28.159	28.159	28.258
2012-09-24 08:20:00	2012-09-24 08:20:00	28.159	28.159	28.159	28.06	28.258	28.159	28.159	28.258	28.159	28.258
2012-09-24 08:30:00	2012-09-24 08:30:00	28.258	28.258	28.258	28.159	28.258	28.258	28.159	28.258	28.258	28.258
2012-09-24 08:40:00	2012-09-24 08:40:00	28.258	28.258	28.357	28.258	28.258	28.258	28.258	28.258	28.258	28.258
2012-09-24 08:50:00	2012-09-24 08:50:00	28.357	28.357	28.357	28.357	28.357	28.357	28.258	28.357	28.357	28.357
2012-09-24 09:00:00	2012-09-24 09:00:00	28.456	28.456	28.456	28.456	28.357	28.357	28.357	28.357	28.357	28.456
2012-09-24 09:10:00	2012-09-24 09:10:00	28.456	28.456	28.555	28.456	28.456	28.357	28.357	28.357	28.357	28.456
2012-09-24 09:20:00	2012-09-24 09:20:00	28.555	28.456	28.655	28.456	28.456	28.357	28.357	28.357	28.357	28.456
2012-09-24 09:30:00	2012-09-24 09:30:00	28.655	28.555	28.754	28.655	28.456	28.357	28.357	28.357	28.357	28.456
2012-09-24 09:40:00	2012-09-24 09:40:00	28.754	28.754	28.853	28.754	28.456	28.456	28.456	28.357	28.456	28.456
2012-09-24 09:50:00	2012-09-24 09:50:00	28.853	28.853	28.953	28.853	28.456	28.456	28.456	28.456	28.456	28.456
2012-09-24 10:00:00	2012-09-24 10:00:00	28.953	28.953	29.053	28.953	28.555	28.456	28.456	28.456	28.456	28.555
2012-09-24 10:10:00	2012-09-24 10:10:00	29.053	29.053	29.053	29.053	28.555	28.456	28.456	28.456	28.456	28.555
2012-09-24 10:20:00	2012-09-24 10:20:00	29.053	28.953	29.152	29.053	28.555	28.456	28.555	28.456	28.555	28.555
2012-09-24 10:30:00	2012-09-24 10:30:00	28.754	28.754	29.053	28.754	28.555	28.456	28.555	28.456	28.555	28.555
2012-09-24 10:40:00	2012-09-24 10:40:00	28.655	28.655	29.152	28.655	28.555	28.555	28.555	28.555	28.555	28.555
2012-09-24 10:50:00	2012-09-24 10:50:00	28.754	28.754	29.152	28.853	28.655	28.555	28.555	28.555	28.555	28.655
2012-09-24 11:00:00	2012-09-24 11:00:00	28.754	28.853	29.152	28.853	28.555	28.555	28.555	28.456	28.555	28.555
2012-09-24 11:10:00	2012-09-24 11:10:00	28.853	28.853	29.252	28.953	28.655	28.555	28.555	28.555	28.555	28.555
2012-09-24 11:20:00	2012-09-24 11:20:00	28.754	28.754	29.152	28.853	28.555	28.456	28.456	28.456	28.555	28.555
2012-09-24 11:30:00	2012-09-24 11:30:00	28.754	28.754	29.152	28.853	28.555	28.456	28.555	28.456	28.555	28.555
2012-09-24 11:40:00	2012-09-24 11:40:00	28.853	28.853	29.152	28.853	28.555	28.555	28.555	28.655	28.555	28.655
2012-09-24 11:50:00	2012-09-24 11:50:00	28.655	28.655	28.853	28.655	28.555	28.555	28.555	28.555	28.555	28.555
2012-09-24 12:00:00	2012-09-24 12:00:00	28.655	28.655	28.853	28.655	28.555	28.456	28.555	28.555	28.555	28.555
2012-09-24 12:10:00	2012-09-24 12:10:00	28.754	28.754	28.853	28.655	28.555	28.456	28.357	28.357	28.456	28.456
2012-09-24 12:20:00	2012-09-24 12:20:00	28.754	28.754	28.853	28.754	28.555	28.456	28.456	28.555	28.456	28.555
2012-09-24 12:30:00	2012-09-24 12:30:00	28.655	28.655	28.853	28.655	28.555	28.456	28.456	28.456	28.555	28.555
2012-09-24 12:40:00	2012-09-24 12:40:00	28.555	28.555	28.655	28.555	28.555	28.555	28.555	28.555	28.555	28.655
2012-09-24 12:50:00	2012-09-24 12:50:00	28.555	28.555	28.655	28.555	28.655	28.555	28.555	28.555	28.655	28.655
2012-09-24 13:00:00	2012-09-24 13:00:00	28.754	28.754	28.754	28.754	28.655	28.555	28.555	28.456	28.655	28.655
2012-09-24 13:10:00	2012-09-24 13:10:00	28.655	28.655	28.754	28.655	28.555	28.456	28.456	28.456	28.555	28.555
2012-09-24 13:20:00	2012-09-24 13:20:00	28.754	28.754	28.853	28.655	28.555	28.456	28.456	28.456	28.555	28.555
2012-09-24 13:30:00	2012-09-24 13:30:00	28.655	28.655	28.754	28.655	28.456	28.357	28.357	28.357	28.456	28.456
2012-09-24 13:40:00	2012-09-24 13:40:00	28.754	28.754	28.754	28.655	28.555	28.456	28.456	28.456	28.555	28.555
2012-09-24 13:50:00	2012-09-24 13:50:00	28.853	28.853	28.853	28.853	28.456	28.456	28.456	28.357	28.456	28.456
2012-09-24 14:00:00	2012-09-24 14:00:00	28.754	28.754	28.853	28.655	28.456	28.357	28.357	28.357	28.357	28.456
2012-09-24 14:10:00	2012-09-24 14:10:00	28.555	28.555	28.754	28.555	28.456	28.357	28.357	28.357	28.357	28.456
2012-09-24 14:20:00	2012-09-24 14:20:00	28.555	28.555	28.655	28.555	28.456	28.357	28.357	28.357	28.357	28.456
2012-09-24 14:30:00	2012-09-24 14:30:00	28.555	28.655	28.754	28.555	28.357	28.357	28.258	28.357	28.357	28.456
2012-09-24 14:40:00	2012-09-24 14:40:00	28.456	28.456	28.655	28.456	28.357	28.357	28.258	28.357	28.357	28.357
2012-09-24 14:50:00	2012-09-24 14:50:00	28.456	28.456	28.555	28.357	28.357	28.258	28.258	28.357	28.357	28.357
2012-09-24 15:00:00	2012-09-24 15:00:00	28.357	28.357	28.456	28.357	28.357	28.258	28.258	28.258	28.258	28.357
2012-09-24 15:10:00	2012-09-24 15:10:00	28.456	28.456	28.555	28.357	28.357	28.258	28.258	28.357	28.258	28.357
2012-09-24 15:20:00	2012-09-24 15:20:00	28.456	28.456	28.655	28.456	28.357	28.258	28.159	28.258	28.258	28.357
2012-09-24 15:30:00	2012-09-24 15:30:00	28.357	28.357	28.456	28.357	28.258	28.258	28.159	28.258	28.258	28.258
2012-09-24 15:40:00	2012-09-24 15:40:00	28.357	28.357	28.456	28.357	28.258	28.258	28.159	28.258	28.258	28.357
2012-09-24 15:50:00	2012-09-24 15:50:00	28.357	28.357	28.456	28.357	28.258	28.258	28.159	28.258	28.258	28.357
2012-09-24 16:00:00	2012-09-24 16:00:00	28.357	28.357	28.456	28.357	28.258	28.258	28.159	28.258	28.258	28.357
2012-09-24 16:10:00	2012-09-24 16:10:00	28.357	28.357	28.456	28.357	28.258	28.258	28.159	28.258	28.258	28.357
2012-09-24 16:20:00	2012-09-24 16:20:00	28.357	28.357	28.456	28.357	28.258	28.258	28.159	28.258	28.258	28.357
2012-09-24 16:30:00	2012-09-24 16:30:00	28.357	28.456	28.456	28.357	28.258	28.258	28.258	28.258	28.258	28.357
2012-09-24 16:40:00	2012-09-24 16:40:00	28.357	28.357	28.456	28.357	28.357	28.258	28.258	28.357	28.357	28.357
2012-09-24 16:50:00	2012-09-24 16:50:00	28.357	28.456	28.456	28.357	28.357	28.258	28.258	28.258	28.258	28.357
2012-09-24 17:00:00	2012-09-24 17:00:00	28.357	28.357	28.456	28.357	28.357	28.258	28.258	28.357	28.258	28.357
2012-09-24 17:10:00	2012-09-24 17:10:00	28.357	28.357	28.456	28.357	28.357	28.258	28.258	28.357	28.357	28.357
2012-09-24 17:20:00	2012-09-24 17:20:00	28.357	28.357	28.456	28.357	28.357	28.258	28.258	28.258	28.258	28.357
2012-09-24 17:30:00	2012-09-24 17:30:00	28.357	28.357	28.357	28.357	28.357	28.258	28.258	28.258	28.258	28.357
2012-09-24 17:40:00	2012-09-24 17:40:00	28.357	28.357	28.357	28.258	28.357	28.258	28.258	28.357	28.357	28.357
2012-09-24 17:50:00	2012-09-24 17:50:00	28.258	28.357	28.357	28.258	28.357	28.357	28.258	28.357	28.357	28.357
2012-09-24 18:00:00	2012-09-24 18:00:00	28.258	28.258	28.357	28.258	28.357	28.258	28.258	28.357	28.258	28.357
2012-09-24 18:10:00	2012-09-24 18:10:00	28.258	28.258	28.357	28.258	28.357	28.357	28.357	28.456	28.357	28.456
2012-09-24 18:20:00	2012-09-24 18:20:00	28.258	28.258	28.258	28.258	28.456	28.357	28.357	28.456	28.456	28.456
2012-09-24 18:30:00	2012-09-24 18:30:00	28.258	28.258	28.258	28.159	28.456	28.357	28.357	28.456	28.357	28.456
2012-09-24 18:40:00	2012-09-24 18:40:00	28.258	28.258	28.258	28.258	28.456	28.357	28.357	28.456	28.456	28.456
2012-09-24 18:50:00	2012-09-24 18:50:00	28.258	28.258	28.258	28.159	28.456	28.357	28.357	28.357	28.357	28.456
2012-09-24 19:00:00	2012-09-24 19:00:00	28.258	28.258	28.258	28.159	28.456	28.357	28.357	28.357	28.357	28.456
2012-09-24 19:10:00	2012-09-24 19:10:00	28.258	28.258	28.258	28.159	28.456	28.357	28.357	28.357	28.357	28.456
2012-09-24 19:20:00	2012-09-24 19:20:00	28.159	28.159	28.258	28.159	28.456	28.357	28.357	28.357	28.357	28.456
2012-09-24 19:30:00	2012-09-24 19:30:00	28.159	28.159	28.258	28.159	28.456	28.357	28.258	28.456	28.357	28.456
2012-09-24 19:40:00	2012-09-24 19:40:00	28.159	28.159	28.258	28.159	28.456	28.357	28.357	28.357	28.357	28.456
2012-09-24 19:50:00	2012-09-24 19:50:00	28.258	28.258	28.258	28.159	28.357	28.357	28.258	28.357	28.357	28.456
2012-09-24 20:00:00	2012-09-24 20:00:00	28.258	28.258	28.258	28.159	28.357	28.357	28.258	28.357	28.357	28.456
2012-09-24 20:10:00	2012-09-24 20:10:00	28.258	28.258	28.258	28.159	28.357	28.357	28.258	28.357	28.357	28.456
2012-09-24 20:20:00	2012-09-24 20:20:00	28.258	28.258	28.258	28.159	28.357	28.357	28.258	28.357	28.357	28.357
2012-09-24 20:30:00	2012-09-24 20:30:00	28.159	28.159	28.258	28.159	28.357	28.357	28.258	28.357	28.357	28.456
2012-09-24 20:40:00	2012-09-24 20:40:00	28.159	28.159	28.258	28.159	28.357	28.357	28.258	28.357	28.357	28.357
2012-09-24 20:50:00	2012-09-24 20:50:00	28.159	28.159	28.159	28.06	28.357	28.258	28.258	28.258	28.258	28.357
2012-09-24 21:00:00	2012-09-24 21:00:00	28.159	28.159	28.159	28.06	28.357	28.258	28.258	28.258	28.258	28.357
2012-09-24 21:10:00	2012-09-24 21:10:00	28.159	28.159	28.159	28.06	28.258	28.258	28.159	28.258	28.258	28.357
2012-09-24 21:20:00	2012-09-24 21:20:00	28.159	28.159	28.159	28.06	28.258	28.258	28.159	28.258	28.258	28.357
2012-09-24 21:30:00	2012-09-24 21:30:00	28.159	28.159	28.159	28.06	28.258	28.258	28.159	28.258	28.258	28.357
2012-09-24 21:40:00	2012-09-24 21:40:00	28.159	28.159	28.159	28.06	28.258	28.258	28.159	28.258	28.258	28.258
2012-09-24 21:50:00	2012-09-24 21:50:00	28.159	28.159	28.159	28.06	28.258	28.159	28.159	28.258	28.159	28.258
2012-09-24 22:00:00	2012-09-24 22:00:00	28.159	28.159	28.06	28.06	28.258	28.159	28.159	28.258	28.159	28.258
2012-09-24 22:10:00	2012-09-24 22:10:00	28.06	28.06	28.06	28.06	28.258	28.159	28.159	28.258	28.159	28.258
2012-09-24 22:20:00	2012-09-24 22:20:00	28.06	28.06	28.06	28.06	28.258	28.159	28.159	28.159	28.159	28.258
2012-09-24 22:30:00	2012-09-24 22:30:00	28.06	28.06	28.06	28.06	28.258	28.159	28.06	28.159	28.159	28.258
2012-09-24 22:40:00	2012-09-24 22:40:00	28.06	28.06	27.961	27.961	28.159	28.159	28.06	28.159	28.159	28.258
2012-09-24 22:50:00	2012-09-24 22:50:00	28.06	28.06	27.961	27.961	28.258	28.159	28.159	28.159	28.159	28.258
2012-09-24 23:00:00	2012-09-24 23:00:00	27.961	27.961	27.961	27.961	28.159	28.159	28.06	28.159	28.159	28.258
2012-09-24 23:10:00	2012-09-24 23:10:00	27.961	27.961	28.06	27.961	28.159	28.159	28.06	28.159	28.159	28.258
2012-09-24 23:20:00	2012-09-24 23:20:00	28.06	28.06	28.06	28.06	28.159	28.159	28.06	28.159	28.159	28.258
2012-09-24 23:30:00	2012-09-24 23:30:00	28.159	28.159	28.159	28.06	28.159	28.06	28.06	28.159	28.159	28.159
2012-09-24 23:40:00	2012-09-24 23:40:00	28.159	28.159	28.159	28.06	28.159	28.06	28.06	28.159	28.159	28.159
2012-09-24 23:50:00	2012-09-24 23:50:00	28.159	28.159	28.159	28.06	28.159	28.06	28.06	28.159	28.06	28.159
2012-09-25	2012-09-25	28.159	28.159	28.159	28.06	28.159	28.06	28.06	28.159	28.159	28.159
2012-09-25 00:10:00	2012-09-25 00:10:00	28.159	28.159	28.159	28.06	28.159	28.06	28.06	28.06	28.06	28.159
2012-09-25 00:20:00	2012-09-25 00:20:00	28.159	28.159	28.159	28.06	28.159	28.06	28.06	28.159	28.159	28.159
2012-09-25 00:30:00	2012-09-25 00:30:00	28.159	28.159	28.159	28.06	28.159	28.06	28.06	28.06	28.06	28.159
2012-09-25 00:40:00	2012-09-25 00:40:00	28.06	28.06	28.159	28.06	28.159	28.06	28.06	28.06	28.159	28.159
2012-09-25 00:50:00	2012-09-25 00:50:00	28.06	28.06	28.06	28.06	28.159	28.06	28.06	28.159	28.159	28.159
2012-09-25 01:00:00	2012-09-25 01:00:00	28.06	28.06	28.159	28.06	28.159	28.06	28.06	28.159	28.159	28.159
2012-09-25 01:10:00	2012-09-25 01:10:00	28.159	28.159	28.159	28.06	28.159	28.06	28.06	28.159	28.159	28.159
2012-09-25 01:20:00	2012-09-25 01:20:00	28.159	28.159	28.06	28.06	28.159	28.06	28.06	28.159	28.159	28.159
2012-09-25 01:30:00	2012-09-25 01:30:00	28.06	28.06	28.06	28.06	28.159	28.06	28.06	28.06	28.06	28.159
2012-09-25 01:40:00	2012-09-25 01:40:00	28.06	28.06	28.06	28.06	28.159	28.06	28.06	28.06	28.06	28.159
2012-09-25 01:50:00	2012-09-25 01:50:00	28.159	28.159	28.159	28.06	28.159	28.06	28.06	28.159	28.06	28.159
2012-09-25 02:00:00	2012-09-25 02:00:00	28.06	28.06	28.06	28.06	28.159	28.06	28.06	28.06	28.06	28.159
2012-09-25 02:10:00	2012-09-25 02:10:00	28.159	28.159	28.159	28.06	28.159	28.06	28.06	28.06	28.06	28.159
2012-09-25 02:20:00	2012-09-25 02:20:00	28.159	28.159	28.159	28.06	28.159	28.06	28.06	28.06	28.06	28.159
2012-09-25 02:30:00	2012-09-25 02:30:00	28.159	28.159	28.159	28.06	28.159	28.06	28.06	28.06	28.06	28.159
2012-09-25 02:40:00	2012-09-25 02:40:00	28.159	28.159	28.159	28.06	28.159	28.06	28.06	28.06	28.06	28.159
2012-09-25 02:50:00	2012-09-25 02:50:00	28.159	28.159	28.159	28.06	28.159	28.06	28.06	28.06	28.06	28.159
2012-09-25 03:00:00	2012-09-25 03:00:00	28.06	28.06	28.159	28.06	28.06	28.06	28.06	28.06	28.06	28.159
2012-09-25 03:10:00	2012-09-25 03:10:00	28.06	28.06	28.159	28.06	28.06	28.06	28.06	28.06	28.06	28.159
2012-09-25 03:20:00	2012-09-25 03:20:00	28.06	28.06	28.06	28.06	28.06	28.06	27.961	28.06	28.06	28.159
2012-09-25 03:30:00	2012-09-25 03:30:00	28.06	28.06	28.159	28.06	28.06	28.06	27.961	28.06	28.06	28.159
2012-09-25 03:40:00	2012-09-25 03:40:00	28.06	28.06	28.159	28.06	28.06	28.06	27.961	28.06	28.06	28.159
2012-09-25 03:50:00	2012-09-25 03:50:00	28.06	28.06	28.159	28.06	28.06	28.06	27.961	28.06	28.06	28.159
2012-09-25 04:00:00	2012-09-25 04:00:00	28.06	28.06	28.06	28.06	28.06	28.06	27.961	28.06	28.06	28.159
2012-09-25 04:10:00	2012-09-25 04:10:00	28.06	28.06	28.06	28.06	28.06	28.06	27.961	28.06	28.06	28.06
2012-09-25 04:20:00	2012-09-25 04:20:00	28.06	28.06	28.06	27.961	28.06	28.06	27.961	28.06	28.06	28.06
2012-09-25 04:30:00	2012-09-25 04:30:00	28.06	28.06	28.06	27.961	28.06	28.06	27.961	28.06	28.06	28.159
2012-09-25 04:40:00	2012-09-25 04:40:00	28.06	28.06	28.06	27.961	28.06	28.06	27.961	28.06	28.06	28.06
2012-09-25 04:50:00	2012-09-25 04:50:00	28.06	28.06	28.06	27.961	28.06	28.06	27.961	28.06	28.06	28.159
2012-09-25 05:00:00	2012-09-25 05:00:00	28.06	28.06	28.06	28.06	28.06	28.06	28.06	28.06	28.06	28.159
2012-09-25 05:10:00	2012-09-25 05:10:00	28.06	28.06	28.06	28.06	28.06	28.06	27.961	28.06	28.06	28.159
2012-09-25 05:20:00	2012-09-25 05:20:00	28.06	28.06	28.159	28.06	28.06	28.06	27.961	28.06	28.06	28.159
2012-09-25 05:30:00	2012-09-25 05:30:00	28.06	28.06	28.159	28.06	28.06	28.06	27.961	28.06	28.06	28.06
2012-09-25 05:40:00	2012-09-25 05:40:00	28.06	28.06	28.159	28.06	28.06	28.06	27.961	28.06	28.06	28.159
2012-09-25 05:50:00	2012-09-25 05:50:00	28.06	28.06	28.06	28.06	28.06	28.06	27.961	28.06	28.06	28.06
2012-09-25 06:00:00	2012-09-25 06:00:00	28.06	28.06	28.06	28.06	28.06	28.06	27.961	28.06	28.06	28.159
2012-09-25 06:10:00	2012-09-25 06:10:00	28.06	28.06	28.06	28.06	28.06	28.06	28.06	28.06	28.06	28.159
2012-09-25 06:20:00	2012-09-25 06:20:00	28.06	28.06	28.06	28.06	28.06	28.06	28.06	28.06	28.06	28.159
2012-09-25 06:30:00	2012-09-25 06:30:00	28.06	28.06	28.06	27.961	28.159	28.06	28.06	28.06	28.06	28.159
2012-09-25 06:40:00	2012-09-25 06:40:00	28.06	28.06	27.961	27.961	28.159	28.06	28.06	28.06	28.06	28.159
2012-09-25 06:50:00	2012-09-25 06:50:00	27.961	28.06	27.961	27.961	28.159	28.06	28.06	28.06	28.06	28.159
2012-09-25 07:00:00	2012-09-25 07:00:00	27.961	27.961	27.961	27.961	28.159	28.06	28.06	28.159	28.06	28.159
2012-09-25 07:10:00	2012-09-25 07:10:00	28.06	28.06	27.961	27.961	28.159	28.06	28.06	28.159	28.159	28.159
2012-09-25 07:20:00	2012-09-25 07:20:00	27.961	27.961	28.06	27.961	28.159	28.06	28.06	28.159	28.06	28.159
2012-09-25 07:30:00	2012-09-25 07:30:00	28.06	28.06	28.06	27.961	28.159	28.06	28.06	28.159	28.159	28.159
2012-09-25 07:40:00	2012-09-25 07:40:00	28.06	28.06	28.06	28.06	28.159	28.06	28.06	28.06	28.159	28.159
2012-09-25 07:50:00	2012-09-25 07:50:00	28.159	28.159	28.06	28.06	28.159	28.159	28.06	28.159	28.159	28.159
2012-09-25 08:00:00	2012-09-25 08:00:00	28.159	28.159	28.159	28.159	28.159	28.159	28.06	28.159	28.159	28.159
2012-09-25 08:10:00	2012-09-25 08:10:00	28.258	28.258	28.258	28.159	28.258	28.159	28.159	28.159	28.159	28.258
2012-09-25 08:20:00	2012-09-25 08:20:00	28.258	28.258	28.258	28.258	28.159	28.159	28.06	28.159	28.159	28.258
2012-09-25 08:30:00	2012-09-25 08:30:00	28.258	28.258	28.258	28.258	28.159	28.06	28.06	28.159	28.159	28.159
2012-09-25 08:40:00	2012-09-25 08:40:00	28.258	28.258	28.258	28.258	28.258	28.159	28.06	28.159	28.159	28.258
2012-09-25 08:50:00	2012-09-25 08:50:00	28.258	28.258	28.258	28.258	28.159	28.159	28.06	28.159	28.159	28.258
2012-09-25 09:00:00	2012-09-25 09:00:00	28.258	28.258	28.258	28.258	28.159	28.159	28.06	28.159	28.159	28.258
2012-09-25 09:10:00	2012-09-25 09:10:00	28.258	28.258	28.258	28.258	28.258	28.159	28.159	28.159	28.159	28.258
2012-09-25 09:20:00	2012-09-25 09:20:00	28.357	28.357	28.357	28.258	28.258	28.258	28.159	28.258	28.258	28.258
2012-09-25 09:30:00	2012-09-25 09:30:00	28.357	28.357	28.357	28.357	28.258	28.159	28.159	28.258	28.258	28.258
2012-09-25 09:40:00	2012-09-25 09:40:00	28.357	28.456	28.456	28.357	28.258	28.258	28.159	28.258	28.258	28.258
2012-09-25 09:50:00	2012-09-25 09:50:00	28.456	28.456	28.456	28.357	28.357	28.258	28.258	28.258	28.258	28.258
2012-09-25 10:00:00	2012-09-25 10:00:00	28.456	28.456	28.456	28.456	28.258	28.159	28.159	28.159	28.258	28.258
2012-09-25 10:10:00	2012-09-25 10:10:00	28.456	28.456	28.555	28.456	28.258	28.258	28.159	28.258	28.258	28.258
2012-09-25 10:20:00	2012-09-25 10:20:00	28.357	28.357	28.555	28.357	28.258	28.258	28.159	28.258	28.258	28.258
2012-09-25 10:30:00	2012-09-25 10:30:00	28.357	28.357	28.555	28.357	28.258	28.159	28.159	28.258	28.258	28.258
2012-09-25 10:40:00	2012-09-25 10:40:00	28.357	28.357	28.456	28.357	28.357	28.258	28.258	28.258	28.258	28.357
2012-09-25 10:50:00	2012-09-25 10:50:00	28.357	28.357	28.456	28.357	28.357	28.258	28.258	28.258	28.258	28.357
2012-09-25 11:00:00	2012-09-25 11:00:00	28.357	28.357	28.456	28.357	28.357	28.258	28.258	28.258	28.258	28.357
2012-09-25 11:10:00	2012-09-25 11:10:00	28.456	28.456	28.555	28.456	28.357	28.258	28.258	28.258	28.258	28.357
2012-09-25 11:20:00	2012-09-25 11:20:00	28.456	28.456	28.655	28.456	28.357	28.258	28.258	28.258	28.258	28.357
2012-09-25 11:30:00	2012-09-25 11:30:00	28.555	28.555	28.655	28.555	28.258	28.258	28.258	28.258	28.258	28.357
2012-09-25 11:40:00	2012-09-25 11:40:00	28.555	28.555	28.655	28.555	28.357	28.258	28.258	28.258	28.258	28.357
2012-09-25 11:50:00	2012-09-25 11:50:00	28.555	28.555	28.655	28.555	28.357	28.258	28.258	28.258	28.258	28.357
2012-09-25 12:00:00	2012-09-25 12:00:00	28.555	28.555	28.655	28.555	28.357	28.258	28.258	28.258	28.258	28.357
2012-09-25 12:10:00	2012-09-25 12:10:00	28.555	28.555	28.655	28.555	28.357	28.258	28.258	28.258	28.258	28.357
2012-09-25 12:20:00	2012-09-25 12:20:00	28.456	28.456	28.655	28.456	28.357	28.258	28.258	28.357	28.357	28.357
2012-09-25 12:30:00	2012-09-25 12:30:00	28.555	28.456	28.655	28.456	28.456	28.357	28.357	28.357	28.357	28.357
2012-09-25 12:40:00	2012-09-25 12:40:00	28.456	28.456	28.655	28.456	28.357	28.357	28.258	28.357	28.357	28.357
2012-09-25 12:50:00	2012-09-25 12:50:00	28.456	28.456	28.655	28.456	28.357	28.357	28.258	28.357	28.357	28.357
2012-09-25 13:00:00	2012-09-25 13:00:00	28.555	28.555	28.754	28.555	28.456	28.357	28.357	28.456	28.456	28.456
2012-09-25 13:10:00	2012-09-25 13:10:00	28.655	28.655	28.853	28.655	28.555	28.456	28.456	28.456	28.555	28.555
2012-09-25 13:20:00	2012-09-25 13:20:00	28.754	28.754	28.953	28.754	28.456	28.456	28.456	28.456	28.456	28.456
2012-09-25 13:30:00	2012-09-25 13:30:00	28.853	28.853	28.953	28.953	28.555	28.456	28.456	28.456	28.456	28.555
2012-09-25 13:40:00	2012-09-25 13:40:00	28.953	28.853	29.053	28.953	28.555	28.456	28.357	28.456	28.456	28.555
2012-09-25 13:50:00	2012-09-25 13:50:00	28.953	28.853	28.953	28.853	28.456	28.456	28.456	28.456	28.456	28.456
2012-09-25 14:00:00	2012-09-25 14:00:00	28.953	28.953	29.053	28.953	28.555	28.456	28.456	28.456	28.555	28.555
2012-09-25 14:10:00	2012-09-25 14:10:00	28.953	28.953	29.053	28.953	28.555	28.555	28.456	28.456	28.555	28.555
2012-09-25 14:20:00	2012-09-25 14:20:00	28.953	28.853	29.053	28.953	28.555	28.456	28.456	28.456	28.555	28.555
2012-09-25 14:30:00	2012-09-25 14:30:00	28.853	28.853	28.853	28.754	28.555	28.456	28.456	28.456	28.555	28.555
2012-09-25 14:40:00	2012-09-25 14:40:00	28.655	28.655	28.754	28.655	28.555	28.456	28.456	28.456	28.456	28.555
2012-09-25 14:50:00	2012-09-25 14:50:00	28.555	28.555	28.655	28.555	28.456	28.456	28.357	28.357	28.456	28.456
2012-09-25 15:00:00	2012-09-25 15:00:00	28.555	28.555	28.655	28.555	28.456	28.357	28.357	28.357	28.456	28.456
2012-09-25 15:10:00	2012-09-25 15:10:00	28.555	28.655	28.655	28.555	28.456	28.357	28.357	28.357	28.456	28.456
2012-09-25 15:20:00	2012-09-25 15:20:00	28.555	28.555	28.655	28.555	28.456	28.357	28.357	28.357	28.456	28.456
2012-09-25 15:30:00	2012-09-25 15:30:00	28.555	28.555	28.555	28.456	28.357	28.357	28.258	28.357	28.357	28.456
2012-09-25 15:40:00	2012-09-25 15:40:00	28.456	28.456	28.555	28.456	28.456	28.357	28.357	28.357	28.357	28.456
2012-09-25 15:50:00	2012-09-25 15:50:00	28.456	28.456	28.555	28.456	28.456	28.357	28.357	28.357	28.456	28.456
2012-09-25 16:00:00	2012-09-25 16:00:00	28.456	28.456	28.555	28.456	28.456	28.357	28.357	28.357	28.456	28.456
2012-09-25 16:10:00	2012-09-25 16:10:00	28.456	28.555	28.555	28.456	28.456	28.357	28.357	28.357	28.456	28.456
2012-09-25 16:20:00	2012-09-25 16:20:00	28.456	28.555	28.555	28.456	28.456	28.357	28.357	28.357	28.357	28.456
2012-09-25 16:30:00	2012-09-25 16:30:00	28.555	28.555	28.655	28.555	28.456	28.357	28.258	28.357	28.357	28.456
2012-09-25 16:40:00	2012-09-25 16:40:00	28.456	28.456	28.555	28.456	28.357	28.357	28.258	28.357	28.357	28.357
2012-09-25 16:50:00	2012-09-25 16:50:00	28.456	28.456	28.555	28.456	28.357	28.258	28.258	28.357	28.357	28.357
2012-09-25 17:00:00	2012-09-25 17:00:00	28.456	28.456	28.456	28.357	28.357	28.258	28.258	28.357	28.258	28.357
2012-09-25 17:10:00	2012-09-25 17:10:00	28.456	28.456	28.456	28.357	28.357	28.258	28.258	28.258	28.258	28.357
2012-09-25 17:20:00	2012-09-25 17:20:00	28.456	28.456	28.456	28.357	28.357	28.258	28.258	28.357	28.258	28.357
2012-09-25 17:30:00	2012-09-25 17:30:00	28.456	28.456	28.555	28.357	28.357	28.258	28.258	28.357	28.258	28.357
2012-09-25 17:40:00	2012-09-25 17:40:00	28.357	28.357	28.456	28.357	28.357	28.258	28.258	28.357	28.357	28.357
2012-09-25 17:50:00	2012-09-25 17:50:00	28.357	28.357	28.456	28.357	28.357	28.258	28.258	28.258	28.258	28.357
2012-09-25 18:00:00	2012-09-25 18:00:00	28.357	28.357	28.357	28.258	28.357	28.258	28.258	28.258	28.258	28.357
2012-09-25 18:10:00	2012-09-25 18:10:00	28.357	28.357	28.357	28.258	28.357	28.258	28.258	28.258	28.258	28.357
2012-09-25 18:20:00	2012-09-25 18:20:00	28.357	28.357	28.357	28.258	28.357	28.258	28.258	28.258	28.258	28.357
2012-09-25 18:30:00	2012-09-25 18:30:00	28.357	28.357	28.456	28.258	28.357	28.258	28.159	28.258	28.258	28.357
2012-09-25 18:40:00	2012-09-25 18:40:00	28.357	28.357	28.456	28.258	28.258	28.258	28.159	28.258	28.258	28.357
2012-09-25 18:50:00	2012-09-25 18:50:00	28.357	28.357	28.357	28.258	28.258	28.258	28.159	28.258	28.258	28.357
2012-09-25 19:00:00	2012-09-25 19:00:00	28.258	28.258	28.357	28.258	28.258	28.258	28.159	28.258	28.258	28.258
2012-09-25 19:10:00	2012-09-25 19:10:00	28.258	28.258	28.258	28.159	28.258	28.258	28.159	28.258	28.258	28.258
2012-09-25 19:20:00	2012-09-25 19:20:00	28.258	28.258	28.258	28.159	28.258	28.258	28.159	28.258	28.258	28.357
2012-09-25 19:30:00	2012-09-25 19:30:00	28.258	28.258	28.258	28.159	28.258	28.258	28.159	28.258	28.258	28.357
2012-09-25 19:40:00	2012-09-25 19:40:00	28.159	28.159	28.258	28.159	28.258	28.258	28.159	28.258	28.258	28.258
2012-09-25 19:50:00	2012-09-25 19:50:00	28.159	28.159	28.258	28.159	28.258	28.258	28.159	28.258	28.258	28.258
2012-09-25 20:00:00	2012-09-25 20:00:00	28.159	28.159	28.159	28.159	28.258	28.159	28.159	28.258	28.159	28.258
2012-09-25 20:10:00	2012-09-25 20:10:00	28.159	28.159	28.159	28.06	28.258	28.159	28.159	28.258	28.258	28.258
2012-09-25 20:20:00	2012-09-25 20:20:00	28.06	28.159	28.06	28.06	28.258	28.159	28.159	28.258	28.159	28.258
2012-09-25 20:30:00	2012-09-25 20:30:00	28.06	28.06	28.06	27.961	28.258	28.159	28.159	28.258	28.159	28.258
2012-09-25 20:40:00	2012-09-25 20:40:00	28.06	28.06	28.06	27.961	28.258	28.159	28.06	28.159	28.159	28.258
2012-09-25 20:50:00	2012-09-25 20:50:00	28.06	28.06	28.06	27.961	28.258	28.159	28.06	28.159	28.159	28.258
2012-09-25 21:00:00	2012-09-25 21:00:00	28.06	28.06	28.06	27.961	28.159	28.159	28.06	28.159	28.159	28.258
2012-09-25 21:10:00	2012-09-25 21:10:00	28.06	28.06	28.06	27.961	28.159	28.159	28.06	28.159	28.159	28.258
2012-09-25 21:20:00	2012-09-25 21:20:00	27.961	28.06	28.06	27.961	28.258	28.159	28.06	28.159	28.159	28.258
2012-09-25 21:30:00	2012-09-25 21:30:00	27.961	28.06	28.06	27.961	28.159	28.159	28.06	28.159	28.159	28.258
2012-09-25 21:40:00	2012-09-25 21:40:00	28.06	28.06	28.06	27.961	28.159	28.159	28.06	28.159	28.159	28.258
2012-09-25 21:50:00	2012-09-25 21:50:00	28.06	28.06	28.06	27.961	28.159	28.159	28.06	28.159	28.159	28.258
2012-09-25 22:00:00	2012-09-25 22:00:00	27.961	28.06	28.06	27.961	28.159	28.159	28.06	28.159	28.159	28.258
2012-09-25 22:10:00	2012-09-25 22:10:00	28.06	28.06	28.06	27.961	28.159	28.159	28.06	28.159	28.159	28.258
2012-09-25 22:20:00	2012-09-25 22:20:00	27.961	27.961	27.961	27.961	28.159	28.159	28.06	28.159	28.159	28.258
2012-09-25 22:30:00	2012-09-25 22:30:00	27.961	27.961	27.961	27.862	28.159	28.159	28.06	28.159	28.159	28.258
2012-09-25 22:40:00	2012-09-25 22:40:00	27.961	27.961	27.961	27.961	28.159	28.159	28.06	28.159	28.159	28.258
2012-09-25 22:50:00	2012-09-25 22:50:00	27.961	27.961	27.961	27.961	28.159	28.159	28.06	28.159	28.159	28.258
2012-09-25 23:00:00	2012-09-25 23:00:00	27.961	28.06	27.961	27.862	28.159	28.06	28.06	28.159	28.159	28.159
2012-09-25 23:10:00	2012-09-25 23:10:00	28.06	28.06	27.961	27.961	28.159	28.159	28.06	28.159	28.159	28.258
2012-09-25 23:20:00	2012-09-25 23:20:00	27.961	27.961	27.961	27.862	28.159	28.159	28.06	28.159	28.159	28.258
2012-09-25 23:30:00	2012-09-25 23:30:00	28.06	28.06	27.961	27.961	28.159	28.06	28.06	28.159	28.159	28.159
2012-09-25 23:40:00	2012-09-25 23:40:00	28.06	28.06	27.961	27.961	28.159	28.06	28.06	28.159	28.159	28.159
2012-09-25 23:50:00	2012-09-25 23:50:00	28.06	28.06	28.06	28.06	28.159	28.06	28.06	28.159	28.159	28.159
2012-09-26	2012-09-26	28.06	28.06	28.06	28.06	28.159	28.06	28.06	28.159	28.159	28.159
2012-09-26 00:10:00	2012-09-26 00:10:00	28.06	28.06	28.06	28.06	28.159	28.06	28.06	28.159	28.159	28.258
2012-09-26 00:20:00	2012-09-26 00:20:00	28.06	28.06	28.06	28.06	28.159	28.159	28.06	28.159	28.159	28.159
2012-09-26 00:30:00	2012-09-26 00:30:00	28.159	28.159	28.06	28.06	28.159	28.06	28.06	28.159	28.159	28.159
2012-09-26 00:40:00	2012-09-26 00:40:00	28.06	28.159	28.06	28.06	28.159	28.06	28.06	28.159	28.159	28.159
2012-09-26 00:50:00	2012-09-26 00:50:00	28.159	28.159	28.159	28.06	28.159	28.159	28.06	28.159	28.159	28.159
2012-09-26 01:00:00	2012-09-26 01:00:00	28.06	28.159	28.159	28.06	28.159	28.159	28.06	28.159	28.159	28.258
2012-09-26 01:10:00	2012-09-26 01:10:00	28.06	28.06	28.159	28.06	28.159	28.159	28.06	28.159	28.159	28.258
2012-09-26 01:20:00	2012-09-26 01:20:00	28.06	28.06	28.06	28.06	28.159	28.159	28.06	28.159	28.159	28.258
2012-09-26 01:30:00	2012-09-26 01:30:00	28.06	28.159	28.06	28.06	28.159	28.159	28.06	28.159	28.159	28.258
2012-09-26 01:40:00	2012-09-26 01:40:00	28.159	28.159	28.159	28.06	28.159	28.159	28.06	28.159	28.159	28.258
2012-09-26 01:50:00	2012-09-26 01:50:00	28.159	28.159	28.159	28.06	28.159	28.159	28.06	28.159	28.159	28.258
2012-09-26 02:00:00	2012-09-26 02:00:00	28.159	28.159	28.159	28.06	28.159	28.159	28.06	28.159	28.159	28.159
2012-09-26 02:10:00	2012-09-26 02:10:00	28.159	28.159	28.159	28.06	28.159	28.159	28.06	28.159	28.159	28.258
2012-09-26 02:20:00	2012-09-26 02:20:00	28.159	28.159	28.159	28.06	28.159	28.159	28.06	28.159	28.159	28.159
2012-09-26 02:30:00	2012-09-26 02:30:00	28.159	28.159	28.159	28.06	28.159	28.06	28.06	28.159	28.159	28.159
2012-09-26 02:40:00	2012-09-26 02:40:00	28.159	28.159	28.159	28.06	28.159	28.06	28.06	28.159	28.06	28.159
2012-09-26 02:50:00	2012-09-26 02:50:00	28.159	28.159	28.159	28.06	28.159	28.06	28.06	28.159	28.06	28.159
2012-09-26 03:00:00	2012-09-26 03:00:00	28.159	28.159	28.159	28.06	28.159	28.06	28.06	28.06	28.06	28.159
2012-09-26 03:10:00	2012-09-26 03:10:00	28.06	28.159	28.159	28.06	28.159	28.06	28.06	28.159	28.06	28.159
2012-09-26 03:20:00	2012-09-26 03:20:00	28.159	28.159	28.159	28.06	28.159	28.06	28.06	28.159	28.159	28.159
2012-09-26 03:30:00	2012-09-26 03:30:00	28.06	28.159	28.159	28.06	28.159	28.06	28.06	28.159	28.159	28.159
2012-09-26 03:40:00	2012-09-26 03:40:00	28.06	28.06	28.159	28.06	28.159	28.06	28.06	28.159	28.159	28.159
2012-09-26 03:50:00	2012-09-26 03:50:00	28.06	28.06	28.159	28.06	28.159	28.159	28.06	28.159	28.159	28.159
2012-09-26 04:00:00	2012-09-26 04:00:00	28.06	28.06	28.159	28.06	28.159	28.06	28.06	28.159	28.159	28.159
2012-09-26 04:10:00	2012-09-26 04:10:00	28.06	28.06	28.159	28.06	28.159	28.06	28.06	28.159	28.159	28.159
2012-09-26 04:20:00	2012-09-26 04:20:00	28.06	28.06	28.06	28.06	28.159	28.06	28.06	28.159	28.159	28.258
2012-09-26 04:30:00	2012-09-26 04:30:00	28.06	28.06	28.06	28.06	28.159	28.06	28.06	28.159	28.159	28.159
2012-09-26 04:40:00	2012-09-26 04:40:00	28.159	28.159	28.159	28.06	28.159	28.06	28.06	28.159	28.06	28.159
2012-09-26 04:50:00	2012-09-26 04:50:00	28.159	28.159	28.159	28.06	28.159	28.06	28.06	28.159	28.159	28.159
2012-09-26 05:00:00	2012-09-26 05:00:00	28.159	28.159	28.159	28.06	28.159	28.06	28.06	28.159	28.159	28.159
2012-09-26 05:10:00	2012-09-26 05:10:00	28.06	28.159	28.159	28.06	28.159	28.06	28.06	28.159	28.159	28.159
2012-09-26 05:20:00	2012-09-26 05:20:00	28.06	28.159	28.06	28.06	28.159	28.06	28.06	28.159	28.159	28.159
2012-09-26 05:30:00	2012-09-26 05:30:00	28.06	28.06	28.06	28.06	28.159	28.159	28.06	28.159	28.159	28.159
2012-09-26 05:40:00	2012-09-26 05:40:00	28.159	28.159	28.159	28.06	28.159	28.159	28.06	28.159	28.159	28.159
2012-09-26 05:50:00	2012-09-26 05:50:00	28.159	28.159	28.159	28.06	28.159	28.06	28.06	28.159	28.159	28.159
2012-09-26 06:00:00	2012-09-26 06:00:00	28.06	28.06	28.159	28.06	28.159	28.06	28.06	28.159	28.159	28.159
2012-09-26 06:10:00	2012-09-26 06:10:00	28.06	28.06	28.159	28.06	28.159	28.06	28.06	28.159	28.159	28.159
2012-09-26 06:20:00	2012-09-26 06:20:00	28.06	28.06	28.159	28.06	28.159	28.06	28.06	28.159	28.159	28.159
2012-09-26 06:30:00	2012-09-26 06:30:00	28.06	28.159	28.159	28.06	28.159	28.06	28.06	28.159	28.159	28.159
2012-09-26 06:40:00	2012-09-26 06:40:00	28.06	28.159	28.159	28.06	28.159	28.06	28.06	28.159	28.159	28.159
2012-09-26 06:50:00	2012-09-26 06:50:00	28.159	28.159	28.159	28.06	28.159	28.06	28.06	28.159	28.06	28.159
2012-09-26 07:00:00	2012-09-26 07:00:00	28.159	28.159	28.159	28.06	28.159	28.06	28.06	28.159	28.06	28.159
2012-09-26 07:10:00	2012-09-26 07:10:00	28.159	28.159	28.159	28.06	28.159	28.06	28.06	28.159	28.159	28.159
2012-09-26 07:20:00	2012-09-26 07:20:00	28.159	28.159	28.159	28.06	28.159	28.159	28.06	28.159	28.159	28.159
2012-09-26 07:30:00	2012-09-26 07:30:00	28.159	28.159	28.159	28.06	28.159	28.159	28.06	28.159	28.159	28.159
2012-09-26 07:40:00	2012-09-26 07:40:00	28.159	28.159	28.159	28.159	28.159	28.159	28.06	28.159	28.159	28.258
2012-09-26 07:50:00	2012-09-26 07:50:00	28.159	28.159	28.159	28.159	28.159	28.159	28.06	28.159	28.159	28.258
2012-09-26 08:00:00	2012-09-26 08:00:00	28.159	28.159	28.159	28.159	28.258	28.159	28.06	28.159	28.159	28.258
2012-09-26 08:10:00	2012-09-26 08:10:00	28.258	28.258	28.258	28.159	28.258	28.159	28.159	28.159	28.258	28.258
2012-09-26 08:20:00	2012-09-26 08:20:00	28.258	28.258	28.258	28.159	28.258	28.159	28.159	28.159	28.159	28.258
2012-09-26 08:30:00	2012-09-26 08:30:00	28.258	28.258	28.258	28.159	28.258	28.159	28.159	28.159	28.159	28.258
2012-09-26 08:40:00	2012-09-26 08:40:00	28.258	28.258	28.258	28.159	28.258	28.258	28.159	28.258	28.258	28.258
2012-09-26 08:50:00	2012-09-26 08:50:00	28.258	28.258	28.258	28.258	28.258	28.159	28.159	28.258	28.258	28.258
2012-09-26 09:00:00	2012-09-26 09:00:00	28.258	28.258	28.357	28.258	28.357	28.258	28.159	28.258	28.258	28.258
2012-09-26 09:10:00	2012-09-26 09:10:00	28.357	28.357	28.357	28.258	28.357	28.258	28.258	28.357	28.357	28.357
2012-09-26 09:20:00	2012-09-26 09:20:00	28.357	28.357	28.357	28.357	28.357	28.258	28.258	28.357	28.357	28.357
2012-09-26 09:30:00	2012-09-26 09:30:00	28.456	28.456	28.456	28.456	28.357	28.258	28.258	28.357	28.357	28.357
2012-09-26 09:40:00	2012-09-26 09:40:00	28.456	28.456	28.456	28.456	28.357	28.258	28.258	28.258	28.258	28.357
2012-09-26 09:50:00	2012-09-26 09:50:00	28.555	28.555	28.555	28.456	28.357	28.258	28.258	28.258	28.258	28.357
2012-09-26 10:00:00	2012-09-26 10:00:00	28.555	28.555	28.555	28.456	28.357	28.258	28.258	28.258	28.258	28.357
2012-09-26 10:10:00	2012-09-26 10:10:00	28.555	28.555	28.555	28.456	28.258	28.258	28.159	28.258	28.258	28.258
2012-09-26 10:20:00	2012-09-26 10:20:00	28.655	28.655	28.655	28.555	28.357	28.258	28.258	28.258	28.258	28.357
2012-09-26 10:30:00	2012-09-26 10:30:00	28.655	28.655	28.655	28.655	28.357	28.357	28.258	28.357	28.357	28.357
2012-09-26 10:40:00	2012-09-26 10:40:00	28.754	28.754	28.853	28.754	28.456	28.357	28.456	28.456	28.456	28.456
2012-09-26 10:50:00	2012-09-26 10:50:00	28.853	28.754	28.853	28.754	28.456	28.456	28.456	28.456	28.555	28.555
2012-09-26 11:00:00	2012-09-26 11:00:00	28.853	28.853	28.953	28.853	28.456	28.456	28.456	28.357	28.456	28.456
2012-09-26 11:10:00	2012-09-26 11:10:00	28.853	28.853	28.953	28.853	28.456	28.456	28.357	28.357	28.456	28.456
2012-09-26 11:20:00	2012-09-26 11:20:00	28.853	28.853	28.953	28.853	28.456	28.357	28.357	28.258	28.357	28.456
2012-09-26 11:30:00	2012-09-26 11:30:00	28.754	28.754	28.953	28.754	28.357	28.357	28.258	28.258	28.357	28.357
2012-09-26 11:40:00	2012-09-26 11:40:00	28.655	28.555	28.853	28.555	28.357	28.357	28.258	28.357	28.357	28.357
2012-09-26 11:50:00	2012-09-26 11:50:00	28.655	28.655	28.953	28.655	28.357	28.357	28.357	28.357	28.357	28.456
2012-09-26 12:00:00	2012-09-26 12:00:00	28.754	28.754	28.953	28.754	28.456	28.357	28.357	28.357	28.357	28.456
2012-09-26 12:10:00	2012-09-26 12:10:00	28.754	28.655	28.953	28.655	28.456	28.357	28.357	28.357	28.357	28.456
2012-09-26 12:20:00	2012-09-26 12:20:00	28.754	28.754	29.053	28.853	28.456	28.357	28.357	28.357	28.456	28.456
2012-09-26 12:30:00	2012-09-26 12:30:00	28.754	28.754	28.953	28.754	28.456	28.357	28.357	28.357	28.357	28.357
2012-09-26 12:40:00	2012-09-26 12:40:00	28.655	28.655	28.853	28.655	28.357	28.357	28.357	28.357	28.357	28.456
2012-09-26 12:50:00	2012-09-26 12:50:00	28.655	28.655	28.853	28.655	28.456	28.357	28.357	28.357	28.456	28.456
2012-09-26 13:00:00	2012-09-26 13:00:00	28.754	28.754	28.853	28.655	28.456	28.357	28.357	28.357	28.456	28.456
2012-09-26 13:10:00	2012-09-26 13:10:00	28.655	28.655	28.853	28.655	28.555	28.456	28.456	28.456	28.456	28.555
2012-09-26 13:20:00	2012-09-26 13:20:00	28.754	28.754	28.853	28.655	28.555	28.456	28.456	28.456	28.456	28.456
2012-09-26 13:30:00	2012-09-26 13:30:00	28.655	28.655	28.754	28.655	28.456	28.357	28.357	28.357	28.357	28.456
2012-09-26 13:40:00	2012-09-26 13:40:00	28.655	28.655	28.754	28.655	28.456	28.357	28.357	28.357	28.456	28.456
2012-09-26 13:50:00	2012-09-26 13:50:00	28.555	28.555	28.754	28.555	28.456	28.357	28.357	28.456	28.456	28.456
2012-09-26 14:00:00	2012-09-26 14:00:00	28.555	28.655	28.754	28.555	28.555	28.456	28.456	28.555	28.555	28.555
2012-09-26 14:10:00	2012-09-26 14:10:00	28.655	28.655	28.754	28.655	28.555	28.456	28.456	28.456	28.456	28.555
2012-09-26 14:20:00	2012-09-26 14:20:00	28.655	28.754	28.754	28.754	28.456	28.456	28.456	28.456	28.456	28.555
2012-09-26 14:30:00	2012-09-26 14:30:00	28.655	28.655	28.754	28.555	28.555	28.456	28.357	28.456	28.456	28.555
2012-09-26 14:40:00	2012-09-26 14:40:00	28.555	28.555	28.655	28.555	28.456	28.456	28.357	28.456	28.456	28.555
2012-09-26 14:50:00	2012-09-26 14:50:00	28.456	28.456	28.555	28.456	28.456	28.357	28.357	28.357	28.456	28.456
2012-09-26 15:00:00	2012-09-26 15:00:00	28.456	28.456	28.555	28.456	28.456	28.357	28.357	28.357	28.357	28.456
2012-09-26 15:10:00	2012-09-26 15:10:00	28.456	28.456	28.456	28.357	28.456	28.357	28.357	28.357	28.357	28.456
2012-09-26 15:20:00	2012-09-26 15:20:00	28.456	28.456	28.456	28.357	28.357	28.357	28.258	28.357	28.357	28.456
2012-09-26 15:30:00	2012-09-26 15:30:00	28.456	28.456	28.456	28.456	28.456	28.357	28.357	28.357	28.357	28.456
2012-09-26 15:40:00	2012-09-26 15:40:00	28.456	28.555	28.555	28.456	28.456	28.357	28.357	28.456	28.456	28.456
2012-09-26 15:50:00	2012-09-26 15:50:00	28.456	28.555	28.555	28.456	28.456	28.456	28.357	28.456	28.456	28.456
2012-09-26 16:00:00	2012-09-26 16:00:00	28.456	28.456	28.555	28.456	28.456	28.357	28.357	28.357	28.456	28.456
2012-09-26 16:10:00	2012-09-26 16:10:00	28.456	28.456	28.555	28.456	28.456	28.357	28.357	28.357	28.357	28.456
2012-09-26 16:20:00	2012-09-26 16:20:00	28.456	28.456	28.555	28.456	28.456	28.357	28.357	28.357	28.357	28.456
2012-09-26 16:30:00	2012-09-26 16:30:00	28.456	28.456	28.555	28.456	28.456	28.357	28.357	28.357	28.357	28.456
2012-09-26 16:40:00	2012-09-26 16:40:00	28.357	28.456	28.456	28.357	28.357	28.357	28.258	28.357	28.357	28.456
2012-09-26 16:50:00	2012-09-26 16:50:00	28.357	28.357	28.456	28.357	28.357	28.357	28.258	28.357	28.357	28.456
2012-09-26 17:00:00	2012-09-26 17:00:00	28.357	28.357	28.456	28.357	28.357	28.357	28.258	28.357	28.357	28.357
2012-09-26 17:10:00	2012-09-26 17:10:00	28.357	28.357	28.456	28.357	28.357	28.258	28.258	28.357	28.357	28.357
2012-09-26 17:20:00	2012-09-26 17:20:00	28.357	28.357	28.357	28.258	28.357	28.258	28.258	28.357	28.357	28.357
2012-09-26 17:30:00	2012-09-26 17:30:00	28.357	28.357	28.357	28.258	28.357	28.357	28.258	28.357	28.357	28.357
2012-09-26 17:40:00	2012-09-26 17:40:00	28.357	28.357	28.357	28.258	28.357	28.258	28.258	28.357	28.258	28.357
2012-09-26 17:50:00	2012-09-26 17:50:00	28.357	28.357	28.357	28.258	28.357	28.258	28.258	28.258	28.258	28.357
2012-09-26 18:00:00	2012-09-26 18:00:00	28.357	28.357	28.357	28.258	28.357	28.258	28.258	28.258	28.258	28.357
2012-09-26 18:10:00	2012-09-26 18:10:00	28.258	28.357	28.357	28.258	28.357	28.258	28.258	28.258	28.258	28.357
2012-09-26 18:20:00	2012-09-26 18:20:00	28.258	28.258	28.357	28.258	28.357	28.258	28.258	28.258	28.258	28.357
2012-09-26 18:30:00	2012-09-26 18:30:00	28.258	28.258	28.357	28.258	28.357	28.258	28.258	28.258	28.258	28.357
2012-09-26 18:40:00	2012-09-26 18:40:00	28.258	28.258	28.258	28.159	28.357	28.258	28.159	28.258	28.258	28.357
2012-09-26 18:50:00	2012-09-26 18:50:00	28.258	28.258	28.258	28.159	28.258	28.258	28.159	28.258	28.258	28.357
2012-09-26 19:00:00	2012-09-26 19:00:00	28.258	28.258	28.258	28.159	28.258	28.258	28.159	28.258	28.258	28.357
2012-09-26 19:10:00	2012-09-26 19:10:00	28.258	28.258	28.258	28.258	28.258	28.258	28.159	28.258	28.258	28.357
2012-09-26 19:20:00	2012-09-26 19:20:00	28.258	28.258	28.258	28.159	28.258	28.258	28.159	28.258	28.258	28.258
2012-09-26 19:30:00	2012-09-26 19:30:00	28.258	28.258	28.258	28.159	28.258	28.258	28.159	28.258	28.258	28.357
2012-09-26 19:40:00	2012-09-26 19:40:00	28.159	28.159	28.258	28.159	28.258	28.258	28.159	28.258	28.258	28.357
2012-09-26 19:50:00	2012-09-26 19:50:00	28.159	28.159	28.159	28.159	28.258	28.258	28.159	28.258	28.258	28.357
2012-09-26 20:00:00	2012-09-26 20:00:00	28.159	28.159	28.159	28.159	28.258	28.258	28.159	28.258	28.258	28.357
2012-09-26 20:10:00	2012-09-26 20:10:00	28.159	28.159	28.159	28.159	28.258	28.258	28.159	28.258	28.258	28.357
2012-09-26 20:20:00	2012-09-26 20:20:00	28.159	28.159	28.159	28.06	28.258	28.258	28.159	28.258	28.258	28.258
2012-09-26 20:30:00	2012-09-26 20:30:00	28.159	28.159	28.159	28.06	28.258	28.159	28.159	28.258	28.258	28.258
2012-09-26 20:40:00	2012-09-26 20:40:00	28.159	28.159	28.159	28.06	28.258	28.159	28.159	28.258	28.258	28.258
2012-09-26 20:50:00	2012-09-26 20:50:00	28.06	28.06	28.06	28.06	28.258	28.159	28.159	28.258	28.258	28.258
2012-09-26 21:00:00	2012-09-26 21:00:00	28.06	28.06	28.06	28.06	28.258	28.159	28.159	28.258	28.258	28.258
2012-09-26 21:10:00	2012-09-26 21:10:00	28.06	28.06	28.06	28.06	28.258	28.159	28.159	28.258	28.258	28.258
2012-09-26 21:20:00	2012-09-26 21:20:00	28.06	28.06	28.06	28.06	28.258	28.159	28.159	28.258	28.258	28.258
2012-09-26 21:30:00	2012-09-26 21:30:00	28.06	28.06	28.06	28.06	28.258	28.159	28.159	28.258	28.258	28.258
2012-09-26 21:40:00	2012-09-26 21:40:00	28.06	28.06	28.06	28.06	28.258	28.159	28.06	28.159	28.159	28.258
2012-09-26 21:50:00	2012-09-26 21:50:00	27.961	27.961	27.961	27.961	28.258	28.159	28.06	28.159	28.159	28.258
2012-09-26 22:00:00	2012-09-26 22:00:00	27.961	28.06	27.961	27.961	28.258	28.159	28.06	28.159	28.159	28.258
2012-09-26 22:10:00	2012-09-26 22:10:00	27.961	27.961	27.961	27.961	28.258	28.159	28.06	28.159	28.159	28.258
2012-09-26 22:20:00	2012-09-26 22:20:00	27.961	27.961	27.961	27.862	28.159	28.159	28.06	28.159	28.159	28.258
2012-09-26 22:30:00	2012-09-26 22:30:00	27.961	27.961	27.961	27.961	28.159	28.159	28.06	28.159	28.159	28.258
2012-09-26 22:40:00	2012-09-26 22:40:00	27.961	27.961	27.961	27.961	28.159	28.159	28.06	28.159	28.159	28.258
2012-09-26 22:50:00	2012-09-26 22:50:00	28.06	28.06	27.961	27.961	28.159	28.159	28.06	28.159	28.159	28.258
2012-09-26 23:00:00	2012-09-26 23:00:00	28.06	28.06	27.961	27.961	28.159	28.159	28.06	28.159	28.159	28.258
2012-09-26 23:10:00	2012-09-26 23:10:00	27.961	28.06	27.961	27.961	28.159	28.159	28.06	28.159	28.159	28.159
2012-09-26 23:20:00	2012-09-26 23:20:00	27.961	27.961	27.961	27.961	28.159	28.06	28.06	28.159	28.159	28.159
2012-09-26 23:30:00	2012-09-26 23:30:00	27.961	27.961	27.961	27.961	28.159	28.159	28.06	28.159	28.159	28.159
2012-09-26 23:40:00	2012-09-26 23:40:00	27.961	27.961	27.961	27.961	28.159	28.159	28.06	28.159	28.159	28.258
2012-09-26 23:50:00	2012-09-26 23:50:00	27.961	27.961	27.862	27.862	28.159	28.159	28.06	28.159	28.159	28.258
2012-09-27	2012-09-27	27.961	27.961	27.862	27.862	28.159	28.159	28.06	28.159	28.159	28.159
2012-09-27 00:10:00	2012-09-27 00:10:00	27.961	27.961	27.961	27.961	28.159	28.06	28.06	28.159	28.06	28.159
2012-09-27 00:20:00	2012-09-27 00:20:00	27.961	28.06	28.06	27.961	28.159	28.06	28.06	28.159	28.159	28.159
2012-09-27 00:30:00	2012-09-27 00:30:00	28.06	28.06	28.06	27.961	28.159	28.06	28.06	28.159	28.159	28.159
2012-09-27 00:40:00	2012-09-27 00:40:00	28.06	28.06	28.06	27.961	28.159	28.159	28.06	28.159	28.159	28.258
2012-09-27 00:50:00	2012-09-27 00:50:00	28.06	28.06	28.06	27.961	28.159	28.06	28.06	28.159	28.159	28.258
2012-09-27 01:00:00	2012-09-27 01:00:00	28.06	28.06	28.06	28.06	28.159	28.159	28.06	28.159	28.159	28.258
2012-09-27 01:10:00	2012-09-27 01:10:00	28.06	28.06	28.06	28.06	28.159	28.06	28.06	28.159	28.159	28.258
2012-09-27 01:20:00	2012-09-27 01:20:00	28.06	28.06	28.06	28.06	28.159	28.159	28.06	28.159	28.159	28.258
2012-09-27 01:30:00	2012-09-27 01:30:00	28.06	28.06	28.06	28.06	28.159	28.159	28.06	28.159	28.159	28.258
2012-09-27 01:40:00	2012-09-27 01:40:00	28.06	28.06	28.06	28.06	28.159	28.159	28.06	28.159	28.159	28.258
2012-09-27 01:50:00	2012-09-27 01:50:00	28.06	28.06	28.06	28.06	28.159	28.06	28.06	28.159	28.159	28.159
2012-09-27 02:00:00	2012-09-27 02:00:00	28.06	28.06	28.06	28.06	28.159	28.06	28.06	28.159	28.159	28.159
2012-09-27 02:10:00	2012-09-27 02:10:00	28.06	28.06	28.06	28.06	28.159	28.159	28.06	28.159	28.159	28.258
2012-09-27 02:20:00	2012-09-27 02:20:00	28.06	28.06	28.06	28.06	28.159	28.159	28.06	28.159	28.159	28.159
2012-09-27 02:30:00	2012-09-27 02:30:00	28.06	28.06	28.06	28.06	28.159	28.06	28.06	28.159	28.159	28.159
2012-09-27 02:40:00	2012-09-27 02:40:00	28.06	28.06	28.06	28.06	28.159	28.06	28.06	28.159	28.159	28.159
2012-09-27 02:50:00	2012-09-27 02:50:00	28.06	28.06	28.159	28.06	28.159	28.06	28.06	28.159	28.159	28.159
2012-09-27 03:00:00	2012-09-27 03:00:00	28.06	28.06	28.159	28.06	28.159	28.06	28.06	28.159	28.159	28.159
2012-09-27 03:10:00	2012-09-27 03:10:00	28.159	28.159	28.159	28.06	28.159	28.06	28.06	28.159	28.159	28.159
2012-09-27 03:20:00	2012-09-27 03:20:00	28.159	28.159	28.159	28.06	28.159	28.06	28.06	28.159	28.159	28.159
2012-09-27 03:30:00	2012-09-27 03:30:00	28.159	28.159	28.159	28.06	28.159	28.159	28.06	28.159	28.159	28.159
2012-09-27 03:40:00	2012-09-27 03:40:00	28.159	28.159	28.159	28.06	28.159	28.159	28.06	28.159	28.159	28.258
2012-09-27 03:50:00	2012-09-27 03:50:00	28.159	28.159	28.159	28.06	28.159	28.159	28.06	28.159	28.159	28.258
2012-09-27 04:00:00	2012-09-27 04:00:00	28.159	28.159	28.159	28.06	28.258	28.159	28.159	28.159	28.159	28.258
2012-09-27 04:10:00	2012-09-27 04:10:00	28.159	28.159	28.159	28.06	28.159	28.159	28.06	28.159	28.159	28.258
2012-09-27 04:20:00	2012-09-27 04:20:00	28.159	28.159	28.159	28.06	28.159	28.159	28.06	28.159	28.159	28.258
2012-09-27 04:30:00	2012-09-27 04:30:00	28.159	28.159	28.159	28.159	28.159	28.06	28.06	28.159	28.159	28.159
2012-09-27 04:40:00	2012-09-27 04:40:00	28.159	28.159	28.159	28.06	28.159	28.159	28.06	28.159	28.159	28.159
2012-09-27 04:50:00	2012-09-27 04:50:00	28.159	28.159	28.159	28.06	28.258	28.159	28.06	28.159	28.159	28.258
2012-09-27 05:00:00	2012-09-27 05:00:00	28.159	28.159	28.159	28.06	28.258	28.159	28.06	28.159	28.159	28.258
2012-09-27 05:10:00	2012-09-27 05:10:00	28.159	28.159	28.159	28.159	28.159	28.159	28.06	28.159	28.159	28.258
2012-09-27 05:20:00	2012-09-27 05:20:00	28.159	28.159	28.159	28.06	28.258	28.159	28.06	28.159	28.159	28.258
2012-09-27 05:30:00	2012-09-27 05:30:00	28.159	28.159	28.159	28.06	28.159	28.159	28.06	28.159	28.159	28.258
2012-09-27 05:40:00	2012-09-27 05:40:00	28.159	28.159	28.159	28.159	28.159	28.159	28.06	28.159	28.159	28.258
2012-09-27 05:50:00	2012-09-27 05:50:00	28.159	28.159	28.159	28.06	28.159	28.159	28.06	28.159	28.159	28.258
2012-09-27 06:00:00	2012-09-27 06:00:00	28.159	28.159	28.159	28.06	28.159	28.159	28.06	28.159	28.159	28.258
2012-09-27 06:10:00	2012-09-27 06:10:00	28.159	28.159	28.159	28.06	28.159	28.159	28.06	28.159	28.159	28.258
2012-09-27 06:20:00	2012-09-27 06:20:00	28.159	28.159	28.159	28.06	28.159	28.159	28.06	28.159	28.159	28.258
2012-09-27 06:30:00	2012-09-27 06:30:00	28.159	28.159	28.159	28.06	28.159	28.159	28.06	28.159	28.159	28.258
2012-09-27 06:40:00	2012-09-27 06:40:00	28.159	28.159	28.159	28.06	28.159	28.159	28.06	28.159	28.159	28.258
2012-09-27 06:50:00	2012-09-27 06:50:00	28.159	28.159	28.159	28.06	28.159	28.159	28.06	28.159	28.159	28.258
2012-09-27 07:00:00	2012-09-27 07:00:00	28.159	28.159	28.159	28.06	28.159	28.159	28.06	28.159	28.159	28.258
2012-09-27 07:10:00	2012-09-27 07:10:00	28.159	28.159	28.159	28.06	28.159	28.159	28.06	28.159	28.159	28.258
2012-09-27 07:20:00	2012-09-27 07:20:00	28.159	28.159	28.159	28.06	28.159	28.159	28.06	28.159	28.159	28.258
2012-09-27 07:30:00	2012-09-27 07:30:00	28.159	28.159	28.258	28.159	28.258	28.159	28.06	28.159	28.159	28.258
2012-09-27 07:40:00	2012-09-27 07:40:00	28.159	28.159	28.258	28.159	28.159	28.159	28.06	28.159	28.159	28.258
2012-09-27 07:50:00	2012-09-27 07:50:00	28.159	28.159	28.258	28.159	28.159	28.159	28.06	28.159	28.159	28.258
2012-09-27 08:00:00	2012-09-27 08:00:00	28.159	28.159	28.258	28.159	28.159	28.159	28.06	28.159	28.159	28.258
2012-09-27 08:10:00	2012-09-27 08:10:00	28.159	28.159	28.258	28.159	28.159	28.159	28.06	28.159	28.159	28.258
2012-09-27 08:20:00	2012-09-27 08:20:00	28.258	28.258	28.258	28.159	28.258	28.159	28.159	28.258	28.258	28.258
2012-09-27 08:30:00	2012-09-27 08:30:00	28.258	28.258	28.258	28.159	28.258	28.159	28.159	28.258	28.258	28.258
2012-09-27 08:40:00	2012-09-27 08:40:00	28.258	28.258	28.258	28.159	28.258	28.159	28.159	28.258	28.258	28.258
2012-09-27 08:50:00	2012-09-27 08:50:00	28.258	28.258	28.258	28.258	28.258	28.159	28.159	28.159	28.159	28.258
2012-09-27 09:00:00	2012-09-27 09:00:00	28.258	28.258	28.258	28.258	28.258	28.159	28.159	28.258	28.159	28.258
2012-09-27 09:10:00	2012-09-27 09:10:00	28.258	28.258	28.357	28.258	28.258	28.159	28.159	28.258	28.258	28.258
2012-09-27 09:20:00	2012-09-27 09:20:00	28.258	28.258	28.357	28.258	28.258	28.159	28.159	28.258	28.258	28.258
2012-09-27 09:30:00	2012-09-27 09:30:00	28.258	28.258	28.258	28.258	28.258	28.159	28.159	28.258	28.258	28.258
2012-09-27 09:40:00	2012-09-27 09:40:00	28.258	28.258	28.357	28.258	28.258	28.159	28.159	28.258	28.258	28.258
2012-09-27 09:50:00	2012-09-27 09:50:00	28.258	28.357	28.357	28.258	28.258	28.159	28.159	28.258	28.258	28.258
2012-09-27 10:00:00	2012-09-27 10:00:00	28.357	28.357	28.357	28.258	28.258	28.258	28.159	28.258	28.258	28.258
2012-09-27 10:10:00	2012-09-27 10:10:00	28.357	28.357	28.357	28.357	28.258	28.258	28.159	28.258	28.258	28.357
2012-09-27 10:20:00	2012-09-27 10:20:00	28.357	28.357	28.357	28.258	28.357	28.258	28.258	28.258	28.258	28.357
2012-09-27 10:30:00	2012-09-27 10:30:00	28.357	28.357	28.456	28.258	28.357	28.258	28.258	28.258	28.258	28.357
2012-09-27 10:40:00	2012-09-27 10:40:00	28.357	28.357	28.456	28.357	28.357	28.258	28.258	28.258	28.258	28.357
2012-09-27 10:50:00	2012-09-27 10:50:00	28.357	28.357	28.456	28.258	28.357	28.258	28.258	28.258	28.258	28.357
2012-09-27 11:00:00	2012-09-27 11:00:00	28.357	28.357	28.456	28.357	28.357	28.258	28.258	28.258	28.258	28.357
2012-09-27 11:10:00	2012-09-27 11:10:00	28.357	28.357	28.456	28.357	28.357	28.258	28.258	28.258	28.258	28.357
2012-09-27 11:20:00	2012-09-27 11:20:00	28.357	28.357	28.456	28.357	28.258	28.258	28.159	28.258	28.258	28.357
2012-09-27 11:30:00	2012-09-27 11:30:00	28.357	28.357	28.357	28.258	28.258	28.258	28.159	28.258	28.258	28.258
2012-09-27 11:40:00	2012-09-27 11:40:00	28.357	28.357	28.357	28.258	28.357	28.258	28.258	28.258	28.258	28.357
2012-09-27 11:50:00	2012-09-27 11:50:00	28.357	28.357	28.357	28.258	28.357	28.258	28.258	28.258	28.258	28.357
2012-09-27 12:00:00	2012-09-27 12:00:00	28.357	28.357	28.357	28.258	28.258	28.258	28.159	28.258	28.258	28.357
2012-09-27 12:10:00	2012-09-27 12:10:00	28.357	28.357	28.357	28.258	28.357	28.258	28.258	28.258	28.258	28.357
2012-09-27 12:20:00	2012-09-27 12:20:00	28.357	28.357	28.357	28.357	28.357	28.258	28.258	28.258	28.357	28.357
2012-09-27 12:30:00	2012-09-27 12:30:00	28.357	28.357	28.456	28.357	28.357	28.258	28.258	28.357	28.357	28.357
2012-09-27 12:40:00	2012-09-27 12:40:00	28.456	28.456	28.456	28.357	28.357	28.258	28.258	28.258	28.258	28.357
2012-09-27 12:50:00	2012-09-27 12:50:00	28.456	28.456	28.456	28.357	28.357	28.258	28.258	28.258	28.258	28.357
2012-09-27 13:00:00	2012-09-27 13:00:00	28.357	28.456	28.456	28.357	28.357	28.258	28.258	28.258	28.258	28.357
2012-09-27 13:10:00	2012-09-27 13:10:00	28.357	28.357	28.456	28.357	28.357	28.258	28.258	28.357	28.357	28.357
2012-09-27 13:20:00	2012-09-27 13:20:00	28.357	28.357	28.456	28.357	28.357	28.258	28.258	28.258	28.357	28.357
2012-09-27 13:30:00	2012-09-27 13:30:00	28.357	28.357	28.456	28.357	28.357	28.258	28.258	28.258	28.357	28.357
2012-09-27 13:40:00	2012-09-27 13:40:00	28.357	28.357	28.456	28.357	28.357	28.258	28.258	28.357	28.357	28.357
2012-09-27 13:50:00	2012-09-27 13:50:00	28.456	28.456	28.555	28.456	28.456	28.357	28.357	28.357	28.456	28.456
2012-09-27 14:00:00	2012-09-27 14:00:00	28.456	28.456	28.555	28.456	28.456	28.357	28.357	28.357	28.456	28.456
2012-09-27 14:10:00	2012-09-27 14:10:00	28.456	28.456	28.555	28.456	28.456	28.357	28.357	28.357	28.456	28.456
2012-09-27 14:20:00	2012-09-27 14:20:00	28.456	28.456	28.555	28.456	28.456	28.357	28.357	28.357	28.456	28.456
2012-09-27 14:30:00	2012-09-27 14:30:00	28.456	28.456	28.555	28.456	28.456	28.456	28.456	28.357	28.456	28.456
2012-09-27 14:40:00	2012-09-27 14:40:00	28.456	28.456	28.555	28.357	28.456	28.357	28.357	28.357	28.456	28.456
2012-09-27 14:50:00	2012-09-27 14:50:00	28.456	28.456	28.555	28.357	28.357	28.258	28.258	28.357	28.357	28.357
2012-09-27 15:00:00	2012-09-27 15:00:00	28.357	28.357	28.456	28.357	28.357	28.258	28.258	28.357	28.357	28.357
2012-09-27 15:10:00	2012-09-27 15:10:00	28.357	28.357	28.456	28.357	28.357	28.258	28.258	28.258	28.357	28.357
2012-09-27 15:20:00	2012-09-27 15:20:00	28.357	28.357	28.456	28.357	28.357	28.258	28.258	28.258	28.258	28.357
2012-09-27 15:30:00	2012-09-27 15:30:00	28.357	28.357	28.456	28.357	28.357	28.258	28.258	28.258	28.258	28.357
2012-09-27 15:40:00	2012-09-27 15:40:00	28.357	28.357	28.456	28.357	28.357	28.258	28.159	28.258	28.258	28.357
2012-09-27 15:50:00	2012-09-27 15:50:00	28.357	28.357	28.357	28.258	28.357	28.258	28.258	28.258	28.258	28.357
2012-09-27 16:00:00	2012-09-27 16:00:00	28.258	28.357	28.357	28.258	28.258	28.258	28.159	28.258	28.258	28.357
2012-09-27 16:10:00	2012-09-27 16:10:00	28.357	28.357	28.357	28.258	28.258	28.258	28.159	28.258	28.258	28.357
2012-09-27 16:20:00	2012-09-27 16:20:00	28.357	28.258	28.357	28.258	28.258	28.258	28.159	28.258	28.258	28.258
2012-09-27 16:30:00	2012-09-27 16:30:00	28.357	28.357	28.357	28.258	28.258	28.258	28.159	28.258	28.258	28.258
2012-09-27 16:40:00	2012-09-27 16:40:00	28.258	28.258	28.357	28.258	28.258	28.258	28.159	28.258	28.258	28.258
2012-09-27 16:50:00	2012-09-27 16:50:00	28.258	28.258	28.357	28.258	28.258	28.258	28.159	28.258	28.258	28.258
2012-09-27 17:00:00	2012-09-27 17:00:00	28.258	28.258	28.357	28.258	28.258	28.258	28.159	28.258	28.258	28.258
2012-09-27 17:10:00	2012-09-27 17:10:00	28.258	28.258	28.357	28.258	28.258	28.258	28.159	28.258	28.258	28.258
2012-09-27 17:20:00	2012-09-27 17:20:00	28.258	28.258	28.357	28.258	28.258	28.159	28.159	28.258	28.159	28.258
2012-09-27 17:30:00	2012-09-27 17:30:00	28.258	28.258	28.357	28.258	28.258	28.159	28.159	28.258	28.159	28.258
2012-09-27 17:40:00	2012-09-27 17:40:00	28.258	28.258	28.357	28.258	28.258	28.159	28.159	28.258	28.258	28.258
2012-09-27 17:50:00	2012-09-27 17:50:00	28.258	28.258	28.258	28.159	28.258	28.159	28.159	28.159	28.258	28.258
2012-09-27 18:00:00	2012-09-27 18:00:00	28.258	28.258	28.258	28.159	28.258	28.159	28.159	28.159	28.159	28.258
2012-09-27 18:10:00	2012-09-27 18:10:00	28.258	28.159	28.258	28.159	28.258	28.159	28.159	28.159	28.159	28.258
2012-09-27 18:20:00	2012-09-27 18:20:00	28.159	28.159	28.258	28.159	28.258	28.159	28.06	28.159	28.159	28.258
2012-09-27 18:30:00	2012-09-27 18:30:00	28.159	28.159	28.159	28.159	28.159	28.159	28.06	28.159	28.159	28.258
2012-09-27 18:40:00	2012-09-27 18:40:00	28.159	28.159	28.159	28.06	28.258	28.159	28.06	28.159	28.159	28.258
2012-09-27 18:50:00	2012-09-27 18:50:00	28.159	28.159	28.159	28.06	28.159	28.159	28.06	28.159	28.159	28.258
2012-09-27 19:00:00	2012-09-27 19:00:00	28.159	28.159	28.159	28.06	28.258	28.159	28.159	28.159	28.159	28.258
2012-09-27 19:10:00	2012-09-27 19:10:00	28.159	28.159	28.159	28.159	28.258	28.159	28.159	28.159	28.159	28.258
2012-09-27 19:20:00	2012-09-27 19:20:00	28.159	28.159	28.159	28.159	28.258	28.159	28.06	28.159	28.159	28.258
2012-09-27 19:30:00	2012-09-27 19:30:00	28.159	28.159	28.258	28.159	28.258	28.159	28.159	28.159	28.159	28.258
2012-09-27 19:40:00	2012-09-27 19:40:00	28.159	28.159	28.159	28.159	28.258	28.159	28.159	28.159	28.159	28.258
2012-09-27 19:50:00	2012-09-27 19:50:00	28.159	28.159	28.159	28.159	28.258	28.159	28.159	28.159	28.159	28.258
2012-09-27 20:00:00	2012-09-27 20:00:00	28.159	28.159	28.159	28.06	28.258	28.159	28.06	28.159	28.159	28.258
2012-09-27 20:10:00	2012-09-27 20:10:00	28.159	28.159	28.159	28.06	28.159	28.159	28.06	28.159	28.159	28.258
2012-09-27 20:20:00	2012-09-27 20:20:00	28.159	28.159	28.159	28.06	28.258	28.159	28.159	28.159	28.159	28.258
2012-09-27 20:30:00	2012-09-27 20:30:00	28.159	28.159	28.159	28.06	28.258	28.159	28.06	28.159	28.159	28.258
2012-09-27 20:40:00	2012-09-27 20:40:00	28.06	28.159	28.159	28.06	28.159	28.159	28.06	28.159	28.159	28.258
2012-09-27 20:50:00	2012-09-27 20:50:00	28.06	28.159	28.159	28.06	28.159	28.159	28.06	28.159	28.159	28.258
2012-09-27 21:00:00	2012-09-27 21:00:00	28.06	28.159	28.159	28.06	28.159	28.159	28.06	28.159	28.159	28.258
2012-09-27 21:10:00	2012-09-27 21:10:00	28.06	28.06	28.159	28.06	28.159	28.159	28.06	28.159	28.159	28.159
2012-09-27 21:20:00	2012-09-27 21:20:00	28.06	28.06	28.159	28.06	28.159	28.159	28.06	28.159	28.159	28.258
2012-09-27 21:30:00	2012-09-27 21:30:00	28.06	28.06	28.06	28.06	28.159	28.159	28.06	28.159	28.159	28.258
2012-09-27 21:40:00	2012-09-27 21:40:00	28.06	28.06	28.06	27.961	28.159	28.159	28.06	28.159	28.159	28.258
2012-09-27 21:50:00	2012-09-27 21:50:00	28.06	28.06	28.06	28.06	28.159	28.159	28.06	28.159	28.159	28.258
2012-09-27 22:00:00	2012-09-27 22:00:00	28.06	28.06	28.06	27.961	28.159	28.159	28.06	28.159	28.159	28.258
2012-09-27 22:10:00	2012-09-27 22:10:00	28.06	28.06	27.961	27.961	28.159	28.159	28.06	28.159	28.159	28.258
2012-09-27 22:20:00	2012-09-27 22:20:00	28.06	28.06	28.06	28.06	28.159	28.159	28.06	28.159	28.159	28.159
2012-09-27 22:30:00	2012-09-27 22:30:00	28.06	28.06	28.06	28.06	28.159	28.159	28.06	28.159	28.159	28.159
2012-09-27 22:40:00	2012-09-27 22:40:00	28.06	28.06	28.06	28.06	28.159	28.06	28.06	28.159	28.159	28.159
2012-09-27 22:50:00	2012-09-27 22:50:00	28.06	28.06	28.06	27.961	28.159	28.06	28.06	28.159	28.159	28.159
2012-09-27 23:00:00	2012-09-27 23:00:00	28.06	28.06	27.961	27.961	28.159	28.06	28.06	28.159	28.06	28.159
2012-09-27 23:10:00	2012-09-27 23:10:00	28.06	28.06	27.961	27.961	28.159	28.06	28.06	28.159	28.06	28.159
2012-09-27 23:20:00	2012-09-27 23:20:00	27.961	27.961	27.961	27.862	28.159	28.06	28.06	28.159	28.159	28.159
2012-09-27 23:30:00	2012-09-27 23:30:00	27.961	27.961	27.862	27.862	28.159	28.06	28.06	28.159	28.159	28.159
2012-09-27 23:40:00	2012-09-27 23:40:00	27.862	27.961	27.764	27.862	28.159	28.06	28.06	28.159	28.06	28.159
2012-09-27 23:50:00	2012-09-27 23:50:00	27.862	27.961	27.764	27.764	28.159	28.06	28.06	28.159	28.06	28.159
2012-09-28	2012-09-28	27.862	27.862	27.764	27.862	28.159	28.06	28.06	28.159	28.06	28.159
2012-09-28 00:10:00	2012-09-28 00:10:00	27.862	27.961	27.764	27.862	28.159	28.06	28.06	28.159	28.06	28.159
2012-09-28 00:20:00	2012-09-28 00:20:00	27.862	27.862	27.764	27.862	28.159	28.06	28.06	28.159	28.06	28.159
2012-09-28 00:30:00	2012-09-28 00:30:00	27.961	27.961	27.862	27.862	28.159	28.06	28.06	28.159	28.06	28.159
2012-09-28 00:40:00	2012-09-28 00:40:00	27.961	27.961	27.862	27.961	28.159	28.06	28.06	28.159	28.06	28.159
2012-09-28 00:50:00	2012-09-28 00:50:00	27.961	28.06	27.862	27.961	28.159	28.06	28.06	28.159	28.06	28.159
2012-09-28 01:00:00	2012-09-28 01:00:00	28.06	28.06	28.06	27.961	28.159	28.06	28.06	28.159	28.159	28.159
2012-09-28 01:10:00	2012-09-28 01:10:00	28.06	28.06	28.06	27.961	28.159	28.06	28.06	28.06	28.159	28.159
2012-09-28 01:20:00	2012-09-28 01:20:00	28.06	28.06	27.961	27.961	28.159	28.06	28.06	28.159	28.06	28.159
2012-09-28 01:30:00	2012-09-28 01:30:00	28.06	28.06	27.961	27.961	28.159	28.06	28.06	28.06	28.06	28.159
2012-09-28 01:40:00	2012-09-28 01:40:00	28.06	28.06	27.961	27.961	28.159	28.06	28.06	28.06	28.06	28.159
2012-09-28 01:50:00	2012-09-28 01:50:00	28.06	28.06	27.961	27.961	28.159	28.06	28.06	28.06	28.06	28.159
2012-09-28 02:00:00	2012-09-28 02:00:00	28.06	28.06	28.06	27.961	28.06	28.06	28.06	28.06	28.06	28.159
2012-09-28 02:10:00	2012-09-28 02:10:00	28.06	28.06	28.06	28.06	28.06	28.06	28.06	28.06	28.06	28.159
2012-09-28 02:20:00	2012-09-28 02:20:00	28.06	28.06	28.06	28.06	28.159	28.06	28.06	28.06	28.06	28.159
2012-09-28 02:30:00	2012-09-28 02:30:00	28.06	28.06	28.06	28.06	28.159	28.06	28.06	28.06	28.06	28.159
2012-09-28 02:40:00	2012-09-28 02:40:00	28.06	28.06	28.06	28.06	28.159	28.06	28.06	28.06	28.06	28.159
2012-09-28 02:50:00	2012-09-28 02:50:00	28.06	28.06	28.06	28.06	28.159	28.06	28.06	28.06	28.06	28.159
2012-09-28 03:00:00	2012-09-28 03:00:00	28.06	28.06	28.06	28.06	28.06	28.06	28.06	28.06	28.06	28.159
2012-09-28 03:10:00	2012-09-28 03:10:00	28.06	28.06	28.06	28.06	28.159	28.06	28.06	28.06	28.06	28.159
2012-09-28 03:20:00	2012-09-28 03:20:00	28.06	28.06	28.06	28.06	28.159	28.06	28.06	28.06	28.06	28.159
2012-09-28 03:30:00	2012-09-28 03:30:00	28.06	28.06	28.06	28.06	28.06	28.06	28.06	28.06	28.06	28.159
2012-09-28 03:40:00	2012-09-28 03:40:00	28.06	28.06	28.06	28.06	28.06	28.06	27.961	28.06	28.06	28.159
2012-09-28 03:50:00	2012-09-28 03:50:00	28.06	28.06	28.06	28.06	28.06	28.06	27.961	28.06	28.06	28.159
2012-09-28 04:00:00	2012-09-28 04:00:00	28.06	28.06	28.06	28.06	28.06	28.06	27.961	28.06	28.06	28.159
2012-09-28 04:10:00	2012-09-28 04:10:00	28.06	28.06	28.06	28.06	28.06	28.06	27.961	28.06	28.06	28.159
2012-09-28 04:20:00	2012-09-28 04:20:00	28.06	28.06	28.06	28.06	28.06	28.06	28.06	28.06	28.06	28.159
2012-09-28 04:30:00	2012-09-28 04:30:00	28.06	28.06	28.06	28.06	28.06	28.06	27.961	28.06	28.06	28.159
2012-09-28 04:40:00	2012-09-28 04:40:00	28.06	28.06	28.06	28.06	28.06	28.06	27.961	28.06	28.06	28.159
2012-09-28 04:50:00	2012-09-28 04:50:00	28.06	28.06	28.06	28.06	28.06	28.06	28.06	28.06	28.06	28.159
2012-09-28 05:00:00	2012-09-28 05:00:00	28.06	28.06	28.06	28.06	28.06	28.06	27.961	28.06	28.06	28.159
2012-09-28 05:10:00	2012-09-28 05:10:00	28.06	28.06	28.06	28.06	28.06	28.06	28.06	28.06	28.06	28.159
2012-09-28 05:20:00	2012-09-28 05:20:00	28.06	28.06	28.06	28.06	28.06	28.06	27.961	28.06	28.06	28.159
2012-09-28 05:30:00	2012-09-28 05:30:00	28.06	28.06	28.06	27.961	28.06	28.06	27.961	28.06	28.06	28.159
2012-09-28 05:40:00	2012-09-28 05:40:00	28.06	28.06	28.06	27.961	28.06	28.06	27.961	28.06	28.06	28.159
2012-09-28 05:50:00	2012-09-28 05:50:00	28.06	28.06	28.06	28.06	28.06	28.06	27.961	28.06	28.06	28.159
2012-09-28 06:00:00	2012-09-28 06:00:00	28.06	28.06	28.06	28.06	28.06	28.06	27.961	28.06	28.06	28.159
2012-09-28 06:10:00	2012-09-28 06:10:00	28.06	28.06	28.06	28.06	28.06	28.06	27.961	28.06	28.06	28.159
2012-09-28 06:20:00	2012-09-28 06:20:00	28.06	28.06	28.06	28.06	28.06	28.06	27.961	28.06	28.06	28.159
2012-09-28 06:30:00	2012-09-28 06:30:00	28.06	28.06	28.06	28.06	28.06	28.06	27.961	28.06	28.06	28.159
2012-09-28 06:40:00	2012-09-28 06:40:00	28.06	28.06	28.159	28.06	28.06	28.06	27.961	28.06	28.06	28.06
2012-09-28 06:50:00	2012-09-28 06:50:00	28.06	28.06	28.06	28.06	28.06	28.06	27.961	28.06	28.06	28.159
2012-09-28 07:00:00	2012-09-28 07:00:00	28.06	28.06	28.159	28.06	28.06	28.06	28.06	28.06	28.06	28.159
2012-09-28 07:10:00	2012-09-28 07:10:00	28.06	28.06	28.159	28.06	28.06	28.06	27.961	28.06	28.06	28.159
2012-09-28 07:20:00	2012-09-28 07:20:00	28.06	28.06	28.159	28.06	28.06	28.06	28.06	28.06	28.06	28.159
2012-09-28 07:30:00	2012-09-28 07:30:00	28.06	28.06	28.159	28.06	28.06	28.06	28.06	28.06	28.06	28.159
2012-09-28 07:40:00	2012-09-28 07:40:00	28.06	28.06	28.159	28.06	28.159	28.06	28.06	28.06	28.06	28.159
2012-09-28 07:50:00	2012-09-28 07:50:00	28.06	28.06	28.159	28.06	28.159	28.06	28.06	28.06	28.06	28.159
2012-09-28 08:00:00	2012-09-28 08:00:00	28.159	28.159	28.159	28.06	28.159	28.06	28.06	28.06	28.06	28.159
2012-09-28 08:10:00	2012-09-28 08:10:00	28.159	28.159	28.258	28.06	28.159	28.06	28.06	28.06	28.159	28.159
2012-09-28 08:20:00	2012-09-28 08:20:00	28.159	28.159	28.258	28.159	28.159	28.159	28.06	28.159	28.159	28.159
2012-09-28 08:30:00	2012-09-28 08:30:00	28.159	28.159	28.258	28.159	28.159	28.06	28.06	28.159	28.159	28.159
2012-09-28 08:40:00	2012-09-28 08:40:00	28.159	28.159	28.258	28.159	28.159	28.06	28.06	28.159	28.159	28.159
2012-09-28 08:50:00	2012-09-28 08:50:00	28.258	28.258	28.258	28.159	28.159	28.159	28.06	28.159	28.159	28.159
2012-09-28 09:00:00	2012-09-28 09:00:00	28.258	28.159	28.258	28.159	28.159	28.159	28.06	28.159	28.159	28.258
2012-09-28 09:10:00	2012-09-28 09:10:00	28.159	28.159	28.258	28.159	28.159	28.159	28.06	28.159	28.159	28.159
2012-09-28 09:20:00	2012-09-28 09:20:00	28.159	28.159	28.258	28.159	28.159	28.159	28.06	28.159	28.159	28.159
2012-09-28 09:30:00	2012-09-28 09:30:00	28.258	28.258	28.258	28.258	28.258	28.159	28.159	28.258	28.258	28.258
2012-09-28 09:40:00	2012-09-28 09:40:00	28.357	28.357	28.357	28.258	28.258	28.258	28.159	28.258	28.258	28.258
2012-09-28 09:50:00	2012-09-28 09:50:00	28.357	28.357	28.456	28.357	28.357	28.258	28.258	28.258	28.258	28.357
2012-09-28 10:00:00	2012-09-28 10:00:00	28.456	28.456	28.456	28.357	28.357	28.258	28.258	28.357	28.357	28.357
2012-09-28 10:10:00	2012-09-28 10:10:00	28.555	28.456	28.555	28.456	28.357	28.357	28.258	28.357	28.357	28.357
2012-09-28 10:20:00	2012-09-28 10:20:00	28.555	28.555	28.655	28.456	28.357	28.357	28.258	28.258	28.357	28.357
2012-09-28 10:30:00	2012-09-28 10:30:00	28.655	28.655	28.754	28.555	28.456	28.357	28.357	28.357	28.456	28.456
2012-09-28 10:40:00	2012-09-28 10:40:00	28.655	28.655	28.655	28.555	28.456	28.357	28.258	28.357	28.357	28.456
2012-09-28 10:50:00	2012-09-28 10:50:00	28.754	28.754	28.853	28.754	28.456	28.357	28.357	28.357	28.456	28.456
2012-09-28 11:00:00	2012-09-28 11:00:00	28.754	28.754	28.853	28.754	28.357	28.357	28.258	28.258	28.357	28.357
2012-09-28 11:10:00	2012-09-28 11:10:00	28.853	28.853	29.053	28.853	28.456	28.357	28.357	28.357	28.456	28.456
2012-09-28 11:20:00	2012-09-28 11:20:00	28.853	28.754	29.053	28.754	28.456	28.456	28.456	28.357	28.456	28.456
2012-09-28 11:30:00	2012-09-28 11:30:00	28.853	28.853	28.953	28.754	28.456	28.456	28.456	28.357	28.456	28.456
2012-09-28 11:40:00	2012-09-28 11:40:00	28.853	28.853	28.953	28.754	28.456	28.357	28.357	28.357	28.357	28.456
2012-09-28 11:50:00	2012-09-28 11:50:00	28.853	28.853	29.053	28.853	28.456	28.456	28.357	28.357	28.456	28.456
2012-09-28 12:00:00	2012-09-28 12:00:00	28.754	28.754	28.953	28.655	28.456	28.357	28.357	28.357	28.456	28.456
2012-09-28 12:10:00	2012-09-28 12:10:00	28.555	28.555	28.853	28.555	28.456	28.357	28.357	28.357	28.357	28.456
2012-09-28 12:20:00	2012-09-28 12:20:00	28.555	28.555	28.754	28.555	28.357	28.357	28.258	28.258	28.357	28.357
2012-09-28 12:30:00	2012-09-28 12:30:00	28.555	28.555	28.655	28.456	28.357	28.258	28.258	28.258	28.258	28.357
2012-09-28 12:40:00	2012-09-28 12:40:00	28.456	28.456	28.555	28.357	28.258	28.258	28.159	28.258	28.258	28.258
2012-09-28 12:50:00	2012-09-28 12:50:00	28.357	28.357	28.555	28.357	28.258	28.159	28.159	28.159	28.258	28.258
2012-09-28 13:00:00	2012-09-28 13:00:00	28.357	28.357	28.456	28.357	28.258	28.159	28.159	28.159	28.159	28.258
2012-09-28 13:10:00	2012-09-28 13:10:00	28.357	28.357	28.456	28.258	28.258	28.159	28.159	28.258	28.258	28.258
2012-09-28 13:20:00	2012-09-28 13:20:00	28.357	28.357	28.456	28.258	28.258	28.258	28.159	28.258	28.258	28.258
2012-09-28 13:30:00	2012-09-28 13:30:00	28.357	28.357	28.456	28.258	28.258	28.258	28.159	28.258	28.258	28.258
2012-09-28 13:40:00	2012-09-28 13:40:00	28.357	28.357	28.357	28.258	28.258	28.258	28.159	28.258	28.258	28.258
2012-09-28 13:50:00	2012-09-28 13:50:00	28.357	28.357	28.456	28.258	28.258	28.159	28.159	28.258	28.258	28.258
2012-09-28 14:00:00	2012-09-28 14:00:00	28.258	28.258	28.456	28.258	28.258	28.159	28.159	28.258	28.258	28.258
2012-09-28 14:10:00	2012-09-28 14:10:00	28.357	28.258	28.456	28.258	28.258	28.159	28.159	28.159	28.159	28.258
2012-09-28 14:20:00	2012-09-28 14:20:00	28.258	28.258	28.456	28.258	28.258	28.159	28.159	28.159	28.159	28.258
2012-09-28 14:30:00	2012-09-28 14:30:00	28.258	28.258	28.357	28.258	28.258	28.159	28.159	28.159	28.258	28.258
2012-09-28 14:40:00	2012-09-28 14:40:00	28.258	28.258	28.357	28.258	28.258	28.159	28.159	28.258	28.159	28.258
2012-09-28 14:50:00	2012-09-28 14:50:00	28.258	28.258	28.357	28.258	28.258	28.159	28.159	28.159	28.258	28.258
2012-09-28 15:00:00	2012-09-28 15:00:00	28.258	28.258	28.357	28.258	28.258	28.258	28.159	28.258	28.258	28.258
2012-09-28 15:10:00	2012-09-28 15:10:00	28.258	28.258	28.357	28.258	28.258	28.159	28.159	28.258	28.258	28.258
2012-09-28 15:20:00	2012-09-28 15:20:00	28.357	28.357	28.357	28.258	28.258	28.159	28.159	28.258	28.258	28.258
2012-09-28 15:30:00	2012-09-28 15:30:00	28.258	28.357	28.357	28.258	28.258	28.258	28.159	28.258	28.258	28.258
2012-09-28 15:40:00	2012-09-28 15:40:00	28.357	28.357	28.357	28.357	28.258	28.159	28.159	28.258	28.258	28.258
2012-09-28 15:50:00	2012-09-28 15:50:00	28.357	28.357	28.357	28.258	28.258	28.258	28.159	28.258	28.258	28.258
2012-09-28 16:00:00	2012-09-28 16:00:00	28.258	28.258	28.357	28.258	28.258	28.159	28.159	28.258	28.258	28.258
2012-09-28 16:10:00	2012-09-28 16:10:00	28.258	28.258	28.357	28.258	28.258	28.159	28.159	28.258	28.258	28.258
2012-09-28 16:20:00	2012-09-28 16:20:00	28.357	28.357	28.357	28.258	28.258	28.258	28.159	28.258	28.258	28.258
2012-09-28 16:30:00	2012-09-28 16:30:00	28.357	28.258	28.357	28.258	28.258	28.159	28.159	28.159	28.258	28.258
2012-09-28 16:40:00	2012-09-28 16:40:00	28.258	28.258	28.357	28.258	28.258	28.159	28.159	28.159	28.159	28.258
2012-09-28 16:50:00	2012-09-28 16:50:00	28.258	28.258	28.357	28.258	28.258	28.159	28.159	28.159	28.159	28.258
2012-09-28 17:00:00	2012-09-28 17:00:00	28.258	28.258	28.357	28.258	28.258	28.159	28.06	28.159	28.159	28.258
2012-09-28 17:10:00	2012-09-28 17:10:00	28.258	28.258	28.258	28.159	28.258	28.159	28.06	28.159	28.159	28.258
2012-09-28 17:20:00	2012-09-28 17:20:00	28.258	28.258	28.258	28.159	28.258	28.159	28.06	28.159	28.159	28.258
2012-09-28 17:30:00	2012-09-28 17:30:00	28.258	28.258	28.258	28.159	28.258	28.159	28.06	28.159	28.159	28.258
2012-09-28 17:40:00	2012-09-28 17:40:00	28.258	28.258	28.258	28.159	28.159	28.159	28.06	28.159	28.159	28.258
2012-09-28 17:50:00	2012-09-28 17:50:00	28.258	28.258	28.258	28.159	28.159	28.159	28.06	28.159	28.159	28.258
2012-09-28 18:00:00	2012-09-28 18:00:00	28.159	28.159	28.258	28.159	28.159	28.159	28.06	28.159	28.159	28.258
2012-09-28 18:10:00	2012-09-28 18:10:00	28.159	28.159	28.258	28.159	28.159	28.159	28.06	28.159	28.159	28.159
2012-09-28 18:20:00	2012-09-28 18:20:00	28.159	28.159	28.258	28.159	28.159	28.159	28.06	28.159	28.159	28.159
2012-09-28 18:30:00	2012-09-28 18:30:00	28.159	28.159	28.258	28.159	28.159	28.06	28.06	28.159	28.159	28.159
2012-09-28 18:40:00	2012-09-28 18:40:00	28.159	28.159	28.159	28.159	28.159	28.159	28.06	28.159	28.159	28.159
2012-09-28 18:50:00	2012-09-28 18:50:00	28.159	28.159	28.159	28.06	28.159	28.06	28.06	28.159	28.159	28.159
2012-09-28 19:00:00	2012-09-28 19:00:00	28.159	28.159	28.159	28.06	28.159	28.06	28.06	28.159	28.159	28.159
2012-09-28 19:10:00	2012-09-28 19:10:00	28.159	28.159	28.159	28.06	28.159	28.159	28.06	28.159	28.159	28.258
2012-09-28 19:20:00	2012-09-28 19:20:00	28.159	28.159	28.159	28.159	28.159	28.159	28.06	28.159	28.159	28.258
2012-09-28 19:30:00	2012-09-28 19:30:00	28.159	28.159	28.159	28.159	28.159	28.159	28.06	28.159	28.159	28.258
2012-09-28 19:40:00	2012-09-28 19:40:00	28.159	28.159	28.159	28.159	28.159	28.159	28.06	28.159	28.159	28.258
2012-09-28 19:50:00	2012-09-28 19:50:00	28.159	28.159	28.159	28.06	28.159	28.159	28.06	28.159	28.159	28.258
2012-09-28 20:00:00	2012-09-28 20:00:00	28.159	28.159	28.159	28.06	28.159	28.159	28.06	28.159	28.159	28.258
2012-09-28 20:10:00	2012-09-28 20:10:00	28.159	28.159	28.159	28.06	28.159	28.159	28.06	28.159	28.159	28.258
2012-09-28 20:20:00	2012-09-28 20:20:00	28.159	28.159	28.159	28.06	28.159	28.159	28.06	28.159	28.159	28.159
2012-09-28 20:30:00	2012-09-28 20:30:00	28.159	28.159	28.159	28.06	28.159	28.06	28.06	28.159	28.159	28.159
2012-09-28 20:40:00	2012-09-28 20:40:00	28.159	28.159	28.159	28.06	28.159	28.06	28.06	28.159	28.159	28.159
2012-09-28 20:50:00	2012-09-28 20:50:00	28.06	28.159	28.159	28.06	28.159	28.06	28.06	28.159	28.159	28.159
2012-09-28 21:00:00	2012-09-28 21:00:00	28.06	28.06	28.159	28.06	28.159	28.06	28.06	28.159	28.159	28.159
2012-09-28 21:10:00	2012-09-28 21:10:00	28.06	28.06	28.159	28.06	28.159	28.06	28.06	28.159	28.159	28.159
2012-09-28 21:20:00	2012-09-28 21:20:00	28.06	28.06	28.159	28.06	28.159	28.06	28.06	28.159	28.06	28.159
2012-09-28 21:30:00	2012-09-28 21:30:00	28.06	28.06	28.159	28.06	28.159	28.06	28.06	28.06	28.159	28.159
2012-09-28 21:40:00	2012-09-28 21:40:00	28.06	28.06	28.06	28.06	28.06	28.06	27.961	28.06	28.06	28.159
2012-09-28 21:50:00	2012-09-28 21:50:00	28.06	28.06	28.06	27.961	28.06	28.06	27.961	28.06	28.06	28.159
2012-09-28 22:00:00	2012-09-28 22:00:00	28.06	28.06	28.06	27.961	28.06	28.06	27.961	28.06	28.06	28.159
2012-09-28 22:10:00	2012-09-28 22:10:00	28.06	28.06	28.06	27.961	28.06	28.06	27.961	28.06	28.06	28.159
2012-09-28 22:20:00	2012-09-28 22:20:00	28.06	28.06	28.06	27.961	28.06	28.06	27.961	28.06	28.06	28.06
2012-09-28 22:30:00	2012-09-28 22:30:00	28.06	28.06	28.06	27.961	28.06	28.06	27.961	28.06	28.06	28.159
2012-09-28 22:40:00	2012-09-28 22:40:00	28.06	28.06	28.06	27.961	28.06	28.06	28.06	28.06	28.06	28.159
2012-09-28 22:50:00	2012-09-28 22:50:00	27.961	28.06	28.06	27.961	28.06	28.06	27.961	28.06	28.06	28.159
2012-09-28 23:00:00	2012-09-28 23:00:00	28.06	27.961	28.06	27.961	28.06	28.06	27.961	28.06	28.06	28.159
2012-09-28 23:10:00	2012-09-28 23:10:00	27.961	27.961	27.961	27.961	28.06	28.06	27.961	28.06	28.06	28.159
2012-09-28 23:20:00	2012-09-28 23:20:00	27.961	27.961	27.961	27.961	28.06	28.06	27.961	28.06	28.06	28.06
2012-09-28 23:30:00	2012-09-28 23:30:00	27.961	27.961	27.961	27.961	28.06	28.06	27.961	28.06	28.06	28.06
2012-09-28 23:40:00	2012-09-28 23:40:00	27.961	27.961	27.961	27.961	28.06	28.06	27.961	28.06	28.06	28.06
2012-09-28 23:50:00	2012-09-28 23:50:00	27.961	27.961	27.961	27.862	28.06	28.06	27.961	28.06	28.06	28.06
2012-09-29	2012-09-29	27.961	27.961	27.961	27.862	28.06	28.06	27.961	28.06	28.06	28.06
2012-09-29 00:10:00	2012-09-29 00:10:00	27.961	27.961	27.961	27.862	28.06	28.06	27.961	28.06	28.06	28.06
2012-09-29 00:20:00	2012-09-29 00:20:00	27.961	27.961	27.862	27.862	28.06	28.06	27.961	28.06	28.06	28.06
2012-09-29 00:30:00	2012-09-29 00:30:00	27.862	27.862	27.862	27.862	28.06	28.06	27.961	28.06	28.06	28.06
2012-09-29 00:40:00	2012-09-29 00:40:00	27.961	27.961	27.862	27.862	28.06	28.06	27.961	28.06	28.06	28.06
2012-09-29 00:50:00	2012-09-29 00:50:00	27.862	27.862	27.764	27.862	28.06	28.06	27.961	28.06	28.06	28.06
2012-09-29 01:00:00	2012-09-29 01:00:00	27.862	27.862	27.764	27.764	28.06	28.06	27.961	28.06	28.06	28.159
2012-09-29 01:10:00	2012-09-29 01:10:00	27.862	27.862	27.764	27.764	28.06	28.06	27.961	28.06	28.06	28.06
2012-09-29 01:20:00	2012-09-29 01:20:00	27.862	27.862	27.665	27.764	28.06	28.06	27.961	28.06	28.06	28.06
2012-09-29 01:30:00	2012-09-29 01:30:00	27.862	27.862	27.665	27.764	28.06	28.06	27.961	28.06	28.06	28.06
2012-09-29 01:40:00	2012-09-29 01:40:00	27.862	27.862	27.764	27.764	28.06	27.961	27.961	28.06	28.06	28.06
2012-09-29 01:50:00	2012-09-29 01:50:00	27.862	27.862	27.764	27.862	28.06	28.06	27.961	28.06	28.06	28.06
2012-09-29 02:00:00	2012-09-29 02:00:00	27.862	27.862	27.764	27.862	28.06	28.06	27.961	28.06	28.06	28.06
2012-09-29 02:10:00	2012-09-29 02:10:00	27.862	27.961	27.862	27.862	28.06	28.06	27.961	28.06	28.06	28.06
2012-09-29 02:20:00	2012-09-29 02:20:00	27.961	27.961	27.862	27.862	28.06	28.06	27.961	28.06	28.06	28.06
2012-09-29 02:30:00	2012-09-29 02:30:00	27.961	27.961	27.862	27.961	28.06	28.06	27.961	28.06	28.06	28.06
2012-09-29 02:40:00	2012-09-29 02:40:00	27.961	27.961	27.961	27.961	28.06	28.06	27.961	28.06	28.06	28.06
2012-09-29 02:50:00	2012-09-29 02:50:00	27.961	27.961	27.961	27.961	28.06	27.961	27.961	28.06	28.06	28.06
2012-09-29 03:00:00	2012-09-29 03:00:00	27.961	27.961	27.961	27.961	28.06	27.961	27.961	28.06	28.06	28.06
2012-09-29 03:10:00	2012-09-29 03:10:00	27.961	27.961	27.961	27.961	28.06	27.961	27.961	28.06	28.06	28.06
2012-09-29 03:20:00	2012-09-29 03:20:00	27.961	27.961	28.06	27.961	28.06	27.961	27.961	28.06	28.06	28.06
2012-09-29 03:30:00	2012-09-29 03:30:00	27.961	27.961	27.961	27.961	28.06	27.961	27.862	27.961	27.961	28.06
2012-09-29 03:40:00	2012-09-29 03:40:00	27.961	27.961	27.961	27.961	27.961	27.961	27.862	27.961	27.961	28.06
2012-09-29 03:50:00	2012-09-29 03:50:00	27.961	27.961	27.961	27.961	27.961	27.961	27.961	27.961	27.961	28.06
2012-09-29 04:00:00	2012-09-29 04:00:00	27.961	27.961	27.961	27.961	28.06	27.961	27.862	27.961	27.961	28.06
2012-09-29 04:10:00	2012-09-29 04:10:00	27.961	27.961	28.06	27.961	28.06	27.961	27.961	28.06	27.961	28.06
2012-09-29 04:20:00	2012-09-29 04:20:00	28.06	28.06	28.06	27.961	28.06	27.961	27.961	28.06	27.961	28.06
2012-09-29 04:30:00	2012-09-29 04:30:00	28.06	28.06	28.06	27.961	28.06	27.961	27.961	27.961	28.06	28.06
2012-09-29 04:40:00	2012-09-29 04:40:00	28.06	28.06	28.06	27.961	28.06	27.961	27.961	28.06	28.06	28.06
2012-09-29 04:50:00	2012-09-29 04:50:00	28.06	28.06	28.06	27.961	28.06	27.961	27.961	28.06	27.961	28.06
2012-09-29 05:00:00	2012-09-29 05:00:00	27.961	27.961	28.06	27.961	28.06	27.961	27.961	27.961	27.961	28.06
2012-09-29 05:10:00	2012-09-29 05:10:00	28.06	27.961	28.06	27.961	28.06	27.961	27.862	27.961	27.961	28.06
2012-09-29 05:20:00	2012-09-29 05:20:00	28.06	28.06	28.06	27.961	27.961	27.961	27.862	27.961	27.961	28.06
2012-09-29 05:30:00	2012-09-29 05:30:00	28.06	28.06	28.06	27.961	27.961	27.961	27.961	27.961	27.961	28.06
2012-09-29 05:40:00	2012-09-29 05:40:00	28.06	28.06	28.06	27.961	28.06	27.961	27.961	27.961	27.961	28.06
2012-09-29 05:50:00	2012-09-29 05:50:00	28.06	28.06	28.06	27.961	27.961	27.961	27.961	28.06	27.961	28.06
2012-09-29 06:00:00	2012-09-29 06:00:00	28.06	28.06	28.06	27.961	28.06	27.961	27.961	28.06	28.06	28.06
2012-09-29 06:10:00	2012-09-29 06:10:00	28.06	28.06	28.06	27.961	28.06	27.961	27.961	28.06	28.06	28.06
2012-09-29 06:20:00	2012-09-29 06:20:00	28.06	28.06	28.06	27.961	28.06	27.961	27.961	27.961	27.961	28.06
2012-09-29 06:30:00	2012-09-29 06:30:00	28.06	28.06	28.06	27.961	28.06	27.961	27.961	28.06	28.06	28.06
2012-09-29 06:40:00	2012-09-29 06:40:00	28.06	28.06	28.06	27.961	28.06	27.961	27.961	28.06	28.06	28.06
2012-09-29 06:50:00	2012-09-29 06:50:00	28.06	28.06	28.06	27.961	28.06	27.961	27.961	28.06	28.06	28.06
2012-09-29 07:00:00	2012-09-29 07:00:00	28.06	28.06	28.06	27.961	28.06	27.961	27.961	28.06	28.06	28.06
2012-09-29 07:10:00	2012-09-29 07:10:00	28.06	28.06	28.06	27.961	28.06	27.961	27.961	28.06	28.06	28.06
2012-09-29 07:20:00	2012-09-29 07:20:00	28.06	28.06	28.06	27.961	28.06	27.961	27.961	28.06	28.06	28.06
2012-09-29 07:30:00	2012-09-29 07:30:00	28.06	28.06	28.06	28.06	28.06	27.961	27.961	27.961	28.06	28.06
2012-09-29 07:40:00	2012-09-29 07:40:00	28.06	28.06	28.06	28.06	28.06	27.961	27.961	28.06	27.961	28.06
2012-09-29 07:50:00	2012-09-29 07:50:00	28.06	28.06	28.06	27.961	28.06	27.961	27.961	28.06	28.06	28.06
2012-09-29 08:00:00	2012-09-29 08:00:00	28.06	28.06	28.06	27.961	28.06	27.961	27.961	28.06	28.06	28.06
2012-09-29 08:10:00	2012-09-29 08:10:00	28.06	28.06	28.06	28.06	28.06	28.06	27.961	28.06	28.06	28.06
2012-09-29 08:20:00	2012-09-29 08:20:00	28.06	28.06	28.06	28.06	28.06	28.06	28.06	28.06	28.06	28.159
2012-09-29 08:30:00	2012-09-29 08:30:00	28.06	28.06	28.06	28.06	28.06	28.06	28.06	28.06	28.06	28.159
2012-09-29 08:40:00	2012-09-29 08:40:00	28.06	28.06	28.159	28.06	28.06	28.06	28.06	28.06	28.06	28.159
2012-09-29 08:50:00	2012-09-29 08:50:00	28.06	28.06	28.159	28.06	28.06	28.06	28.06	28.06	28.06	28.159
2012-09-29 09:00:00	2012-09-29 09:00:00	28.06	28.06	28.159	28.06	28.06	28.06	28.06	28.06	28.06	28.159
2012-09-29 09:10:00	2012-09-29 09:10:00	28.06	28.06	28.159	28.06	28.06	28.06	27.961	28.06	28.06	28.159
2012-09-29 09:20:00	2012-09-29 09:20:00	28.06	28.06	28.06	28.06	28.06	28.06	27.961	28.06	28.06	28.06
2012-09-29 09:30:00	2012-09-29 09:30:00	28.06	28.06	28.06	27.961	28.06	28.06	27.961	27.961	28.06	28.06
2012-09-29 09:40:00	2012-09-29 09:40:00	28.06	28.06	28.06	28.06	28.06	27.961	27.961	28.06	27.961	28.06
2012-09-29 09:50:00	2012-09-29 09:50:00	28.06	28.06	28.06	27.961	28.06	27.961	27.961	28.06	28.06	28.06
2012-09-29 10:00:00	2012-09-29 10:00:00	28.06	28.06	28.06	27.961	28.06	27.961	27.961	28.06	28.06	28.06
2012-09-29 10:10:00	2012-09-29 10:10:00	27.961	27.961	28.06	27.961	28.06	27.961	27.961	27.961	28.06	28.06
2012-09-29 10:20:00	2012-09-29 10:20:00	27.961	27.961	27.961	27.961	28.06	27.961	27.862	27.961	27.961	28.06
2012-09-29 10:30:00	2012-09-29 10:30:00	27.961	27.961	28.06	27.961	28.06	28.06	27.961	28.06	28.06	28.06
2012-09-29 10:40:00	2012-09-29 10:40:00	28.06	28.06	28.06	28.06	28.258	28.159	28.159	28.159	28.258	28.258
2012-09-29 10:50:00	2012-09-29 10:50:00	28.159	28.159	28.159	28.06	28.258	28.258	28.258	28.258	28.258	28.258
2012-09-29 11:00:00	2012-09-29 11:00:00	28.258	28.258	28.258	28.258	28.357	28.258	28.357	28.357	28.357	28.357
2012-09-29 11:10:00	2012-09-29 11:10:00	28.357	28.456	28.456	28.456	28.555	28.456	28.456	28.456	28.456	28.456
2012-09-29 11:20:00	2012-09-29 11:20:00	28.555	28.555	28.555	28.555	28.655	28.456	28.555	28.555	28.655	28.555
2012-09-29 11:30:00	2012-09-29 11:30:00	28.655	28.655	28.655	28.655	28.655	28.555	28.555	28.555	28.655	28.655
2012-09-29 11:40:00	2012-09-29 11:40:00	28.754	28.754	28.754	28.754	28.655	28.555	28.555	28.456	28.655	28.655
2012-09-29 11:50:00	2012-09-29 11:50:00	28.853	28.853	28.853	28.853	28.655	28.655	28.555	28.456	28.655	28.655
2012-09-29 12:00:00	2012-09-29 12:00:00	28.953	28.953	28.953	28.953	28.853	28.754	28.754	28.655	28.754	28.754
2012-09-29 12:10:00	2012-09-29 12:10:00	28.953	28.953	29.053	28.953	28.655	28.655	28.555	28.456	28.655	28.655
2012-09-29 12:20:00	2012-09-29 12:20:00	29.053	29.053	29.053	28.953	28.655	28.555	28.555	28.456	28.555	28.555
2012-09-29 12:30:00	2012-09-29 12:30:00	29.152	29.152	29.152	29.053	28.655	28.555	28.555	28.555	28.555	28.555
2012-09-29 12:40:00	2012-09-29 12:40:00	29.152	29.152	29.252	29.152	28.754	28.655	28.655	28.655	28.754	28.655
2012-09-29 12:50:00	2012-09-29 12:50:00	29.152	29.152	29.252	29.053	28.754	28.655	28.754	28.655	28.754	28.754
2012-09-29 13:00:00	2012-09-29 13:00:00	29.152	29.152	29.352	29.152	28.853	28.754	28.754	28.655	28.754	28.754
2012-09-29 13:10:00	2012-09-29 13:10:00	29.152	29.152	29.352	29.053	28.754	28.655	28.655	28.555	28.655	28.754
2012-09-29 13:20:00	2012-09-29 13:20:00	29.152	29.152	29.452	29.053	28.754	28.655	28.655	28.555	28.655	28.655
2012-09-29 13:30:00	2012-09-29 13:30:00	29.152	29.053	29.252	29.053	28.754	28.655	28.655	28.555	28.655	28.655
2012-09-29 13:40:00	2012-09-29 13:40:00	29.053	29.053	29.252	29.053	28.754	28.655	28.655	28.655	28.655	28.655
2012-09-29 13:50:00	2012-09-29 13:50:00	29.053	29.053	29.252	29.053	28.754	28.655	28.754	28.555	28.655	28.754
2012-09-29 14:00:00	2012-09-29 14:00:00	29.053	28.953	29.252	29.053	28.754	28.655	28.754	28.655	28.754	28.754
2012-09-29 14:10:00	2012-09-29 14:10:00	29.053	29.053	29.252	29.053	28.754	28.754	28.754	28.655	28.754	28.754
2012-09-29 14:20:00	2012-09-29 14:20:00	29.053	29.053	29.352	29.053	28.853	28.754	28.754	28.655	28.754	28.754
2012-09-29 14:30:00	2012-09-29 14:30:00	28.953	28.953	29.152	28.953	28.754	28.655	28.655	28.655	28.754	28.754
2012-09-29 14:40:00	2012-09-29 14:40:00	28.953	28.853	29.053	28.853	28.754	28.655	28.754	28.655	28.754	28.754
2012-09-29 14:50:00	2012-09-29 14:50:00	28.754	28.754	28.953	28.655	28.754	28.655	28.655	28.655	28.754	28.754
2012-09-29 15:00:00	2012-09-29 15:00:00	28.655	28.655	28.853	28.655	28.655	28.555	28.456	28.456	28.555	28.655
2012-09-29 15:10:00	2012-09-29 15:10:00	28.655	28.655	28.754	28.555	28.555	28.456	28.456	28.456	28.456	28.555
2012-09-29 15:20:00	2012-09-29 15:20:00	28.555	28.555	28.655	28.456	28.555	28.456	28.456	28.456	28.456	28.555
2012-09-29 15:30:00	2012-09-29 15:30:00	28.555	28.555	28.655	28.456	28.555	28.456	28.456	28.456	28.456	28.555
2012-09-29 15:40:00	2012-09-29 15:40:00	28.555	28.555	28.655	28.555	28.555	28.456	28.456	28.456	28.456	28.555
2012-09-29 15:50:00	2012-09-29 15:50:00	28.555	28.555	28.655	28.555	28.555	28.456	28.456	28.456	28.456	28.555
2012-09-29 16:00:00	2012-09-29 16:00:00	28.555	28.555	28.655	28.555	28.555	28.456	28.456	28.456	28.555	28.555
2012-09-29 16:10:00	2012-09-29 16:10:00	28.555	28.555	28.655	28.555	28.555	28.456	28.456	28.456	28.555	28.555
2012-09-29 16:20:00	2012-09-29 16:20:00	28.555	28.555	28.655	28.555	28.555	28.456	28.456	28.456	28.456	28.555
2012-09-29 16:30:00	2012-09-29 16:30:00	28.555	28.555	28.555	28.456	28.456	28.456	28.357	28.357	28.456	28.555
2012-09-29 16:40:00	2012-09-29 16:40:00	28.456	28.456	28.555	28.456	28.456	28.357	28.357	28.357	28.357	28.456
2012-09-29 16:50:00	2012-09-29 16:50:00	28.456	28.456	28.555	28.357	28.357	28.357	28.258	28.357	28.357	28.357
2012-09-29 17:00:00	2012-09-29 17:00:00	28.456	28.456	28.456	28.357	28.357	28.258	28.258	28.258	28.258	28.357
2012-09-29 17:10:00	2012-09-29 17:10:00	28.456	28.456	28.456	28.357	28.357	28.258	28.258	28.258	28.258	28.357
2012-09-29 17:20:00	2012-09-29 17:20:00	28.357	28.357	28.456	28.357	28.357	28.258	28.258	28.258	28.258	28.357
2012-09-29 17:30:00	2012-09-29 17:30:00	28.357	28.357	28.357	28.258	28.258	28.258	28.159	28.258	28.258	28.258
2012-09-29 17:40:00	2012-09-29 17:40:00	28.357	28.357	28.357	28.258	28.258	28.258	28.159	28.258	28.258	28.258
2012-09-29 17:50:00	2012-09-29 17:50:00	28.258	28.357	28.357	28.258	28.258	28.258	28.159	28.258	28.258	28.258
2012-09-29 18:00:00	2012-09-29 18:00:00	28.357	28.357	28.357	28.258	28.258	28.258	28.159	28.258	28.258	28.357
2012-09-29 18:10:00	2012-09-29 18:10:00	28.357	28.357	28.357	28.258	28.258	28.258	28.159	28.258	28.258	28.357
2012-09-29 18:20:00	2012-09-29 18:20:00	28.258	28.357	28.357	28.258	28.258	28.258	28.258	28.258	28.258	28.357
2012-09-29 18:30:00	2012-09-29 18:30:00	28.258	28.258	28.357	28.258	28.258	28.258	28.258	28.258	28.258	28.357
2012-09-29 18:40:00	2012-09-29 18:40:00	28.258	28.258	28.357	28.258	28.357	28.258	28.258	28.258	28.258	28.357
2012-09-29 18:50:00	2012-09-29 18:50:00	28.258	28.258	28.357	28.258	28.258	28.258	28.258	28.258	28.258	28.357
2012-09-29 19:00:00	2012-09-29 19:00:00	28.258	28.258	28.357	28.258	28.258	28.258	28.258	28.258	28.258	28.357
2012-09-29 19:10:00	2012-09-29 19:10:00	28.258	28.258	28.357	28.258	28.357	28.258	28.258	28.258	28.258	28.357
2012-09-29 19:20:00	2012-09-29 19:20:00	28.258	28.258	28.357	28.258	28.357	28.258	28.258	28.258	28.258	28.357
2012-09-29 19:30:00	2012-09-29 19:30:00	28.258	28.258	28.357	28.258	28.357	28.258	28.258	28.258	28.258	28.357
2012-09-29 19:40:00	2012-09-29 19:40:00	28.258	28.258	28.357	28.258	28.357	28.258	28.258	28.258	28.258	28.357
2012-09-29 19:50:00	2012-09-29 19:50:00	28.258	28.258	28.357	28.258	28.258	28.258	28.258	28.258	28.258	28.357
2012-09-29 20:00:00	2012-09-29 20:00:00	28.258	28.258	28.258	28.258	28.357	28.258	28.258	28.258	28.258	28.357
2012-09-29 20:10:00	2012-09-29 20:10:00	28.258	28.258	28.258	28.258	28.357	28.258	28.258	28.258	28.258	28.357
2012-09-29 20:20:00	2012-09-29 20:20:00	28.258	28.258	28.258	28.159	28.357	28.258	28.258	28.258	28.258	28.357
2012-09-29 20:30:00	2012-09-29 20:30:00	28.258	28.258	28.258	28.159	28.357	28.258	28.258	28.258	28.258	28.357
2012-09-29 20:40:00	2012-09-29 20:40:00	28.258	28.258	28.258	28.159	28.357	28.258	28.258	28.258	28.258	28.357
2012-09-29 20:50:00	2012-09-29 20:50:00	28.258	28.258	28.258	28.159	28.258	28.258	28.159	28.258	28.258	28.357
2012-09-29 21:00:00	2012-09-29 21:00:00	28.258	28.258	28.258	28.159	28.258	28.258	28.159	28.258	28.258	28.357
2012-09-29 21:10:00	2012-09-29 21:10:00	28.258	28.258	28.258	28.159	28.258	28.258	28.159	28.258	28.258	28.357
2012-09-29 21:20:00	2012-09-29 21:20:00	28.258	28.258	28.258	28.159	28.258	28.258	28.159	28.258	28.258	28.357
2012-09-29 21:30:00	2012-09-29 21:30:00	28.258	28.258	28.258	28.159	28.258	28.258	28.159	28.258	28.258	28.258
2012-09-29 21:40:00	2012-09-29 21:40:00	28.159	28.159	28.258	28.159	28.258	28.258	28.159	28.258	28.258	28.258
2012-09-29 21:50:00	2012-09-29 21:50:00	28.159	28.159	28.258	28.159	28.258	28.258	28.159	28.258	28.258	28.258
2012-09-29 22:00:00	2012-09-29 22:00:00	28.159	28.159	28.258	28.159	28.258	28.258	28.159	28.258	28.258	28.258
2012-09-29 22:10:00	2012-09-29 22:10:00	28.159	28.159	28.258	28.159	28.258	28.159	28.159	28.258	28.258	28.258
2012-09-29 22:20:00	2012-09-29 22:20:00	28.159	28.159	28.258	28.159	28.258	28.159	28.159	28.258	28.258	28.258
2012-09-29 22:30:00	2012-09-29 22:30:00	28.159	28.159	28.258	28.159	28.258	28.159	28.159	28.258	28.258	28.258
2012-09-29 22:40:00	2012-09-29 22:40:00	28.159	28.159	28.159	28.159	28.258	28.159	28.159	28.258	28.159	28.258
2012-09-29 22:50:00	2012-09-29 22:50:00	28.159	28.159	28.159	28.06	28.258	28.159	28.159	28.258	28.159	28.258
2012-09-29 23:00:00	2012-09-29 23:00:00	28.159	28.159	28.159	28.06	28.258	28.159	28.159	28.258	28.159	28.258
2012-09-29 23:10:00	2012-09-29 23:10:00	28.159	28.159	28.159	28.06	28.258	28.159	28.159	28.258	28.159	28.258
2012-09-29 23:20:00	2012-09-29 23:20:00	28.159	28.159	28.159	28.06	28.258	28.159	28.159	28.258	28.159	28.258
2012-09-29 23:30:00	2012-09-29 23:30:00	28.159	28.159	28.159	28.06	28.258	28.159	28.159	28.258	28.159	28.258
2012-09-29 23:40:00	2012-09-29 23:40:00	28.06	28.159	28.159	28.06	28.258	28.159	28.159	28.159	28.159	28.258
2012-09-29 23:50:00	2012-09-29 23:50:00	28.06	28.06	28.06	28.06	28.258	28.159	28.159	28.258	28.159	28.258
2012-09-30	2012-09-30	28.06	28.06	28.159	28.06	28.258	28.159	28.159	28.258	28.258	28.258
2012-09-30 00:10:00	2012-09-30 00:10:00	28.06	28.06	28.06	28.06	28.258	28.159	28.159	28.258	28.159	28.258
2012-09-30 00:20:00	2012-09-30 00:20:00	28.06	28.06	28.06	28.06	28.258	28.159	28.159	28.159	28.159	28.258
2012-09-30 00:30:00	2012-09-30 00:30:00	28.06	28.06	28.06	27.961	28.258	28.159	28.159	28.159	28.159	28.258
2012-09-30 00:40:00	2012-09-30 00:40:00	28.06	28.06	28.06	27.961	28.258	28.159	28.06	28.159	28.159	28.258
2012-09-30 00:50:00	2012-09-30 00:50:00	28.06	28.06	27.961	27.961	28.159	28.159	28.06	28.159	28.159	28.258
2012-09-30 01:00:00	2012-09-30 01:00:00	27.961	28.06	27.961	27.961	28.258	28.159	28.06	28.159	28.159	28.258
2012-09-30 01:10:00	2012-09-30 01:10:00	27.961	28.06	27.961	27.961	28.159	28.159	28.06	28.159	28.159	28.258
2012-09-30 01:20:00	2012-09-30 01:20:00	27.961	27.961	27.961	27.961	28.258	28.159	28.06	28.159	28.159	28.258
2012-09-30 01:30:00	2012-09-30 01:30:00	27.961	27.961	27.961	27.961	28.258	28.159	28.06	28.159	28.159	28.258
2012-09-30 01:40:00	2012-09-30 01:40:00	27.961	27.961	27.961	27.961	28.258	28.159	28.06	28.159	28.159	28.258
2012-09-30 01:50:00	2012-09-30 01:50:00	27.961	28.06	27.961	27.961	28.159	28.159	28.06	28.159	28.159	28.258
2012-09-30 02:00:00	2012-09-30 02:00:00	27.961	27.961	27.961	27.961	28.159	28.159	28.06	28.159	28.159	28.258
2012-09-30 02:10:00	2012-09-30 02:10:00	27.961	28.06	27.961	27.961	28.258	28.159	28.06	28.159	28.159	28.258
2012-09-30 02:20:00	2012-09-30 02:20:00	27.961	27.961	27.961	27.961	28.258	28.159	28.06	28.159	28.159	28.258
2012-09-30 02:30:00	2012-09-30 02:30:00	27.961	27.961	27.961	27.961	28.159	28.159	28.06	28.159	28.159	28.258
2012-09-30 02:40:00	2012-09-30 02:40:00	28.06	28.06	27.961	27.961	28.159	28.159	28.06	28.159	28.159	28.258
2012-09-30 02:50:00	2012-09-30 02:50:00	28.06	28.06	27.961	27.961	28.159	28.159	28.06	28.159	28.159	28.258
2012-09-30 03:00:00	2012-09-30 03:00:00	28.06	28.06	28.06	27.961	28.258	28.159	28.06	28.159	28.159	28.258
2012-09-30 03:10:00	2012-09-30 03:10:00	28.06	28.06	27.961	27.961	28.159	28.159	28.06	28.159	28.159	28.258
2012-09-30 03:20:00	2012-09-30 03:20:00	27.961	28.06	27.961	27.961	28.159	28.159	28.06	28.159	28.159	28.258
2012-09-30 03:30:00	2012-09-30 03:30:00	28.06	28.06	27.961	27.961	28.159	28.159	28.06	28.159	28.159	28.258
2012-09-30 03:40:00	2012-09-30 03:40:00	28.06	28.06	28.06	28.06	28.159	28.159	28.06	28.159	28.159	28.258
2012-09-30 03:50:00	2012-09-30 03:50:00	28.06	28.06	28.06	28.06	28.159	28.159	28.06	28.159	28.159	28.258
2012-09-30 04:00:00	2012-09-30 04:00:00	28.06	28.06	28.06	28.06	28.159	28.159	28.06	28.159	28.159	28.258
2012-09-30 04:10:00	2012-09-30 04:10:00	28.06	28.06	28.159	28.06	28.159	28.159	28.06	28.159	28.159	28.258
2012-09-30 04:20:00	2012-09-30 04:20:00	28.06	28.06	28.159	28.06	28.159	28.159	28.06	28.159	28.159	28.258
2012-09-30 04:30:00	2012-09-30 04:30:00	28.06	28.06	28.159	28.06	28.159	28.159	28.06	28.159	28.159	28.258
2012-09-30 04:40:00	2012-09-30 04:40:00	28.06	28.06	28.159	28.06	28.159	28.159	28.06	28.159	28.159	28.258
2012-09-30 04:50:00	2012-09-30 04:50:00	28.06	28.06	28.159	28.06	28.258	28.159	28.159	28.159	28.159	28.258
2012-09-30 05:00:00	2012-09-30 05:00:00	28.06	28.159	28.159	28.06	28.159	28.159	28.159	28.159	28.159	28.258
2012-09-30 05:10:00	2012-09-30 05:10:00	28.06	28.06	28.159	28.06	28.258	28.159	28.159	28.159	28.159	28.258
2012-09-30 05:20:00	2012-09-30 05:20:00	28.06	28.06	28.159	28.06	28.258	28.159	28.06	28.159	28.159	28.258
2012-09-30 05:30:00	2012-09-30 05:30:00	28.06	28.06	28.159	28.06	28.159	28.159	28.06	28.159	28.159	28.258
2012-09-30 05:40:00	2012-09-30 05:40:00	28.06	28.06	28.159	28.06	28.159	28.159	28.06	28.159	28.159	28.258
2012-09-30 05:50:00	2012-09-30 05:50:00	28.06	28.06	28.06	28.06	28.159	28.159	28.06	28.159	28.159	28.258
2012-09-30 06:00:00	2012-09-30 06:00:00	28.06	28.06	28.06	27.961	28.159	28.159	28.06	28.159	28.159	28.258
2012-09-30 06:10:00	2012-09-30 06:10:00	28.06	28.06	28.06	27.961	28.159	28.159	28.06	28.159	28.159	28.258
2012-09-30 06:20:00	2012-09-30 06:20:00	28.06	28.06	28.06	27.961	28.159	28.159	28.06	28.159	28.159	28.258
2012-09-30 06:30:00	2012-09-30 06:30:00	28.06	28.06	28.06	27.961	28.159	28.159	28.06	28.159	28.159	28.258
2012-09-30 06:40:00	2012-09-30 06:40:00	28.06	28.06	28.06	28.06	28.258	28.159	28.06	28.159	28.159	28.258
2012-09-30 06:50:00	2012-09-30 06:50:00	28.06	28.06	28.159	28.06	28.159	28.159	28.06	28.159	28.159	28.258
2012-09-30 07:00:00	2012-09-30 07:00:00	28.159	28.159	28.159	28.06	28.258	28.159	28.159	28.159	28.159	28.258
2012-09-30 07:10:00	2012-09-30 07:10:00	28.159	28.159	28.159	28.159	28.258	28.159	28.159	28.258	28.159	28.258
2012-09-30 07:20:00	2012-09-30 07:20:00	28.159	28.159	28.258	28.159	28.258	28.159	28.159	28.258	28.159	28.258
2012-09-30 07:30:00	2012-09-30 07:30:00	28.258	28.159	28.258	28.159	28.258	28.159	28.159	28.159	28.159	28.258
2012-09-30 07:40:00	2012-09-30 07:40:00	28.159	28.159	28.258	28.159	28.159	28.159	28.06	28.159	28.159	28.258
2012-09-30 07:50:00	2012-09-30 07:50:00	28.258	28.258	28.258	28.159	28.258	28.159	28.06	28.159	28.159	28.258
2012-09-30 08:00:00	2012-09-30 08:00:00	28.258	28.258	28.258	28.159	28.258	28.159	28.06	28.159	28.159	28.258
2012-09-30 08:10:00	2012-09-30 08:10:00	28.258	28.258	28.258	28.159	28.258	28.159	28.159	28.159	28.159	28.258
2012-09-30 08:20:00	2012-09-30 08:20:00	28.258	28.258	28.258	28.159	28.258	28.159	28.159	28.258	28.258	28.258
2012-09-30 08:30:00	2012-09-30 08:30:00	28.258	28.258	28.258	28.159	28.258	28.159	28.159	28.258	28.258	28.258
2012-09-30 08:40:00	2012-09-30 08:40:00	28.258	28.258	28.258	28.159	28.258	28.258	28.159	28.258	28.258	28.258
2012-09-30 08:50:00	2012-09-30 08:50:00	28.258	28.258	28.258	28.159	28.258	28.159	28.159	28.258	28.258	28.258
2012-09-30 09:00:00	2012-09-30 09:00:00	28.258	28.258	28.357	28.258	28.258	28.258	28.159	28.258	28.258	28.258
2012-09-30 09:10:00	2012-09-30 09:10:00	28.258	28.258	28.357	28.258	28.258	28.258	28.159	28.258	28.258	28.258
2012-09-30 09:20:00	2012-09-30 09:20:00	28.258	28.258	28.258	28.159	28.258	28.258	28.159	28.258	28.258	28.357
2012-09-30 09:30:00	2012-09-30 09:30:00	28.258	28.258	28.357	28.258	28.258	28.258	28.159	28.258	28.258	28.258
2012-09-30 09:40:00	2012-09-30 09:40:00	28.258	28.258	28.357	28.258	28.258	28.258	28.159	28.258	28.258	28.258
2012-09-30 09:50:00	2012-09-30 09:50:00	28.258	28.258	28.258	28.258	28.258	28.258	28.159	28.258	28.258	28.357
2012-09-30 10:00:00	2012-09-30 10:00:00	28.258	28.258	28.357	28.258	28.258	28.258	28.159	28.258	28.258	28.357
2012-09-30 10:10:00	2012-09-30 10:10:00	28.258	28.258	28.357	28.258	28.258	28.258	28.159	28.258	28.258	28.258
2012-09-30 10:20:00	2012-09-30 10:20:00	28.258	28.258	28.357	28.258	28.258	28.258	28.159	28.258	28.258	28.258
2012-09-30 10:30:00	2012-09-30 10:30:00	28.258	28.258	28.357	28.258	28.357	28.258	28.258	28.258	28.258	28.357
2012-09-30 10:40:00	2012-09-30 10:40:00	28.258	28.258	28.357	28.258	28.357	28.258	28.258	28.258	28.258	28.357
2012-09-30 10:50:00	2012-09-30 10:50:00	28.258	28.258	28.357	28.258	28.357	28.258	28.258	28.258	28.258	28.357
2012-09-30 11:00:00	2012-09-30 11:00:00	28.258	28.258	28.357	28.258	28.258	28.258	28.258	28.258	28.258	28.357
2012-09-30 11:10:00	2012-09-30 11:10:00	28.357	28.357	28.357	28.258	28.357	28.258	28.258	28.258	28.357	28.357
2012-09-30 11:20:00	2012-09-30 11:20:00	28.357	28.357	28.456	28.357	28.357	28.258	28.258	28.357	28.357	28.357
2012-09-30 11:30:00	2012-09-30 11:30:00	28.357	28.357	28.357	28.357	28.357	28.258	28.258	28.258	28.357	28.357
2012-09-30 11:40:00	2012-09-30 11:40:00	28.357	28.357	28.456	28.357	28.456	28.357	28.357	28.357	28.357	28.357
2012-09-30 11:50:00	2012-09-30 11:50:00	28.456	28.456	28.555	28.456	28.456	28.357	28.357	28.357	28.357	28.456
2012-09-30 12:00:00	2012-09-30 12:00:00	28.456	28.456	28.555	28.456	28.456	28.357	28.357	28.357	28.357	28.456
2012-09-30 12:10:00	2012-09-30 12:10:00	28.456	28.456	28.555	28.456	28.456	28.357	28.357	28.357	28.357	28.456
2012-09-30 12:20:00	2012-09-30 12:20:00	28.456	28.456	28.555	28.456	28.456	28.357	28.357	28.357	28.357	28.357
2012-09-30 12:30:00	2012-09-30 12:30:00	28.456	28.456	28.555	28.456	28.456	28.357	28.357	28.357	28.357	28.357
2012-09-30 12:40:00	2012-09-30 12:40:00	28.456	28.456	28.555	28.456	28.456	28.357	28.258	28.357	28.357	28.357
2012-09-30 12:50:00	2012-09-30 12:50:00	28.456	28.456	28.655	28.456	28.357	28.357	28.258	28.357	28.258	28.357
2012-09-30 13:00:00	2012-09-30 13:00:00	28.456	28.456	28.555	28.456	28.357	28.258	28.258	28.258	28.357	28.357
2012-09-30 13:10:00	2012-09-30 13:10:00	28.555	28.555	28.655	28.555	28.456	28.357	28.357	28.357	28.357	28.357
2012-09-30 13:20:00	2012-09-30 13:20:00	28.555	28.555	28.655	28.555	28.456	28.357	28.357	28.456	28.456	28.456
2012-09-30 13:30:00	2012-09-30 13:30:00	28.555	28.555	28.655	28.456	28.357	28.357	28.357	28.456	28.456	28.456
2012-09-30 13:40:00	2012-09-30 13:40:00	28.555	28.555	28.655	28.456	28.456	28.456	28.357	28.357	28.456	28.456
2012-09-30 13:50:00	2012-09-30 13:50:00	28.555	28.555	28.754	28.555	28.555	28.456	28.456	28.456	28.456	28.456
2012-09-30 14:00:00	2012-09-30 14:00:00	28.655	28.655	28.754	28.555	28.555	28.456	28.456	28.456	28.555	28.555
2012-09-30 14:10:00	2012-09-30 14:10:00	28.655	28.655	28.754	28.555	28.555	28.456	28.456	28.456	28.555	28.555
2012-09-30 14:20:00	2012-09-30 14:20:00	28.655	28.655	28.754	28.655	28.555	28.456	28.456	28.456	28.456	28.555
2012-09-30 14:30:00	2012-09-30 14:30:00	28.655	28.655	28.754	28.655	28.555	28.456	28.456	28.456	28.456	28.456
2012-09-30 14:40:00	2012-09-30 14:40:00	28.555	28.555	28.754	28.555	28.456	28.357	28.357	28.357	28.456	28.456
2012-09-30 14:50:00	2012-09-30 14:50:00	28.555	28.555	28.655	28.555	28.456	28.357	28.357	28.357	28.357	28.456
2012-09-30 15:00:00	2012-09-30 15:00:00	28.456	28.456	28.655	28.456	28.357	28.357	28.258	28.258	28.357	28.357
2012-09-30 15:10:00	2012-09-30 15:10:00	28.456	28.456	28.655	28.357	28.357	28.258	28.258	28.258	28.357	28.357
2012-09-30 15:20:00	2012-09-30 15:20:00	28.456	28.357	28.655	28.357	28.357	28.258	28.258	28.357	28.357	28.357
2012-09-30 15:30:00	2012-09-30 15:30:00	28.456	28.456	28.655	28.357	28.357	28.357	28.258	28.357	28.357	28.357
2012-09-30 15:40:00	2012-09-30 15:40:00	28.456	28.456	28.555	28.456	28.456	28.357	28.357	28.357	28.456	28.456
2012-09-30 15:50:00	2012-09-30 15:50:00	28.456	28.456	28.555	28.456	28.456	28.357	28.357	28.456	28.456	28.456
2012-09-30 16:00:00	2012-09-30 16:00:00	28.456	28.456	28.555	28.456	28.456	28.456	28.357	28.357	28.456	28.456
2012-09-30 16:10:00	2012-09-30 16:10:00	28.456	28.456	28.555	28.456	28.456	28.357	28.357	28.357	28.357	28.456
2012-09-30 16:20:00	2012-09-30 16:20:00	28.456	28.456	28.555	28.456	28.456	28.357	28.357	28.357	28.357	28.456
2012-09-30 16:30:00	2012-09-30 16:30:00	28.456	28.456	28.555	28.456	28.456	28.357	28.258	28.357	28.357	28.456
2012-09-30 16:40:00	2012-09-30 16:40:00	28.456	28.456	28.456	28.357	28.357	28.357	28.258	28.357	28.357	28.456
2012-09-30 16:50:00	2012-09-30 16:50:00	28.456	28.456	28.456	28.357	28.357	28.357	28.258	28.357	28.357	28.357
2012-09-30 17:00:00	2012-09-30 17:00:00	28.357	28.357	28.456	28.357	28.357	28.258	28.258	28.357	28.357	28.357
2012-09-30 17:10:00	2012-09-30 17:10:00	28.357	28.357	28.456	28.357	28.357	28.258	28.258	28.357	28.357	28.357
2012-09-30 17:20:00	2012-09-30 17:20:00	28.357	28.357	28.357	28.258	28.357	28.258	28.258	28.357	28.258	28.357
2012-09-30 17:30:00	2012-09-30 17:30:00	28.357	28.357	28.357	28.258	28.357	28.258	28.258	28.258	28.258	28.357
2012-09-30 17:40:00	2012-09-30 17:40:00	28.357	28.357	28.357	28.258	28.357	28.258	28.258	28.258	28.258	28.357
2012-09-30 17:50:00	2012-09-30 17:50:00	28.258	28.357	28.357	28.258	28.258	28.258	28.258	28.258	28.258	28.357
2012-09-30 18:00:00	2012-09-30 18:00:00	28.258	28.357	28.357	28.258	28.357	28.258	28.258	28.258	28.258	28.357
2012-09-30 18:10:00	2012-09-30 18:10:00	28.258	28.258	28.357	28.258	28.258	28.258	28.159	28.258	28.258	28.357
2012-09-30 18:20:00	2012-09-30 18:20:00	28.258	28.258	28.357	28.258	28.258	28.258	28.258	28.258	28.258	28.357
2012-09-30 18:30:00	2012-09-30 18:30:00	28.258	28.258	28.357	28.258	28.357	28.258	28.159	28.258	28.258	28.357
2012-09-30 18:40:00	2012-09-30 18:40:00	28.258	28.258	28.357	28.258	28.258	28.258	28.258	28.258	28.258	28.357
2012-09-30 18:50:00	2012-09-30 18:50:00	28.258	28.258	28.258	28.258	28.258	28.258	28.159	28.258	28.258	28.357
2012-09-30 19:00:00	2012-09-30 19:00:00	28.258	28.258	28.357	28.258	28.258	28.258	28.159	28.258	28.258	28.357
2012-09-30 19:10:00	2012-09-30 19:10:00	28.258	28.258	28.357	28.258	28.258	28.258	28.159	28.258	28.258	28.357
2012-09-30 19:20:00	2012-09-30 19:20:00	28.258	28.258	28.258	28.258	28.258	28.258	28.159	28.258	28.258	28.357
2012-09-30 19:30:00	2012-09-30 19:30:00	28.258	28.258	28.258	28.258	28.258	28.258	28.159	28.258	28.258	28.258
2012-09-30 19:40:00	2012-09-30 19:40:00	28.258	28.258	28.258	28.258	28.258	28.258	28.159	28.258	28.258	28.357
2012-09-30 19:50:00	2012-09-30 19:50:00	28.258	28.258	28.258	28.159	28.258	28.258	28.159	28.258	28.258	28.357
2012-09-30 20:00:00	2012-09-30 20:00:00	28.258	28.258	28.258	28.258	28.258	28.258	28.159	28.258	28.258	28.357
2012-09-30 20:10:00	2012-09-30 20:10:00	28.258	28.258	28.258	28.159	28.258	28.258	28.159	28.258	28.258	28.258
2012-09-30 20:20:00	2012-09-30 20:20:00	28.258	28.258	28.258	28.159	28.258	28.258	28.159	28.258	28.258	28.258
2012-09-30 20:30:00	2012-09-30 20:30:00	28.258	28.258	28.258	28.159	28.258	28.258	28.159	28.258	28.258	28.258
2012-09-30 20:40:00	2012-09-30 20:40:00	28.258	28.258	28.258	28.159	28.258	28.258	28.159	28.258	28.258	28.258
2012-09-30 20:50:00	2012-09-30 20:50:00	28.258	28.258	28.258	28.159	28.258	28.258	28.159	28.258	28.258	28.258
2012-09-30 21:00:00	2012-09-30 21:00:00	28.258	28.258	28.258	28.159	28.258	28.258	28.159	28.258	28.258	28.258
2012-09-30 21:10:00	2012-09-30 21:10:00	28.258	28.258	28.258	28.159	28.258	28.258	28.159	28.258	28.258	28.258
2012-09-30 21:20:00	2012-09-30 21:20:00	28.258	28.258	28.258	28.159	28.258	28.159	28.159	28.258	28.258	28.258
2012-09-30 21:30:00	2012-09-30 21:30:00	28.258	28.159	28.258	28.159	28.258	28.159	28.159	28.258	28.258	28.258
2012-09-30 21:40:00	2012-09-30 21:40:00	28.258	28.159	28.258	28.159	28.258	28.159	28.159	28.258	28.258	28.258
2012-09-30 21:50:00	2012-09-30 21:50:00	28.159	28.159	28.258	28.159	28.258	28.159	28.159	28.258	28.258	28.258
2012-09-30 22:00:00	2012-09-30 22:00:00	28.159	28.159	28.258	28.159	28.258	28.159	28.159	28.258	28.159	28.258
2012-09-30 22:10:00	2012-09-30 22:10:00	28.159	28.159	28.258	28.159	28.258	28.159	28.159	28.258	28.159	28.258
2012-09-30 22:20:00	2012-09-30 22:20:00	28.159	28.159	28.159	28.159	28.258	28.159	28.159	28.159	28.159	28.258
2012-09-30 22:30:00	2012-09-30 22:30:00	28.159	28.159	28.159	28.06	28.258	28.159	28.06	28.159	28.159	28.258
2012-09-30 22:40:00	2012-09-30 22:40:00	28.159	28.159	28.159	28.06	28.258	28.159	28.159	28.258	28.159	28.258
2012-09-30 22:50:00	2012-09-30 22:50:00	28.159	28.159	28.159	28.06	28.258	28.159	28.159	28.159	28.159	28.258
2012-09-30 23:00:00	2012-09-30 23:00:00	28.06	28.159	28.159	28.06	28.159	28.159	28.06	28.159	28.159	28.258
2012-09-30 23:10:00	2012-09-30 23:10:00	28.06	28.159	28.159	28.06	28.159	28.159	28.06	28.159	28.159	28.258
2012-09-30 23:20:00	2012-09-30 23:20:00	28.06	28.06	28.159	28.06	28.258	28.159	28.06	28.159	28.159	28.258
2012-09-30 23:30:00	2012-09-30 23:30:00	28.06	28.06	28.159	28.06	28.258	28.159	28.06	28.159	28.159	28.258
2012-09-30 23:40:00	2012-09-30 23:40:00	28.06	28.06	28.159	28.06	28.159	28.159	28.06	28.159	28.159	28.258
2012-09-30 23:50:00	2012-09-30 23:50:00	28.06	28.06	28.06	28.06	28.159	28.159	28.06	28.159	28.159	28.258
2012-10-01	2012-10-01	28.06	28.06	28.06	28.06	28.159	28.159	28.06	28.159	28.159	28.159
2012-10-01 00:10:00	2012-10-01 00:10:00	28.06	28.06	28.06	27.961	28.159	28.159	28.06	28.159	28.159	28.159
2012-10-01 00:20:00	2012-10-01 00:20:00	28.06	28.06	28.06	27.961	28.159	28.06	28.06	28.159	28.159	28.258
2012-10-01 00:30:00	2012-10-01 00:30:00	27.961	28.06	28.06	27.961	28.159	28.06	28.06	28.159	28.159	28.159
2012-10-01 00:40:00	2012-10-01 00:40:00	27.961	27.961	28.06	27.961	28.159	28.06	28.06	28.159	28.159	28.159
2012-10-01 00:50:00	2012-10-01 00:50:00	27.961	27.961	27.961	27.961	28.159	28.06	28.06	28.159	28.159	28.159
2012-10-01 01:00:00	2012-10-01 01:00:00	27.961	27.961	27.961	27.961	28.159	28.06	28.06	28.159	28.159	28.159
2012-10-01 01:10:00	2012-10-01 01:10:00	27.961	27.961	27.961	27.862	28.159	28.06	28.06	28.159	28.159	28.159
2012-10-01 01:20:00	2012-10-01 01:20:00	27.961	27.961	27.961	27.862	28.159	28.06	28.06	28.159	28.159	28.159
2012-10-01 01:30:00	2012-10-01 01:30:00	27.961	27.961	27.862	27.862	28.159	28.06	28.06	28.159	28.159	28.159
2012-10-01 01:40:00	2012-10-01 01:40:00	27.961	27.961	27.862	27.862	28.159	28.06	28.06	28.159	28.159	28.159
2012-10-01 01:50:00	2012-10-01 01:50:00	27.961	27.961	27.862	27.862	28.159	28.06	28.06	28.159	28.159	28.159
2012-10-01 02:00:00	2012-10-01 02:00:00	27.961	27.961	27.862	27.961	28.159	28.06	28.06	28.159	28.159	28.159
2012-10-01 02:10:00	2012-10-01 02:10:00	27.961	27.961	27.862	27.961	28.159	28.06	28.06	28.159	28.159	28.159
2012-10-01 02:20:00	2012-10-01 02:20:00	27.961	27.961	27.862	27.961	28.159	28.06	28.06	28.06	28.06	28.159
2012-10-01 02:30:00	2012-10-01 02:30:00	27.961	27.961	27.862	27.862	28.159	28.06	28.06	28.159	28.06	28.159
2012-10-01 02:40:00	2012-10-01 02:40:00	27.961	27.961	27.862	27.862	28.159	28.06	28.06	28.159	28.06	28.159
2012-10-01 02:50:00	2012-10-01 02:50:00	27.862	27.961	27.764	27.862	28.159	28.06	28.06	28.159	28.06	28.159
2012-10-01 03:00:00	2012-10-01 03:00:00	27.862	27.961	27.862	27.862	28.159	28.06	28.06	28.159	28.159	28.159
2012-10-01 03:10:00	2012-10-01 03:10:00	27.961	27.961	27.862	27.862	28.159	28.06	28.06	28.159	28.159	28.159
2012-10-01 03:20:00	2012-10-01 03:20:00	27.961	27.961	27.862	27.961	28.159	28.06	28.06	28.159	28.159	28.159
2012-10-01 03:30:00	2012-10-01 03:30:00	27.961	27.961	27.961	27.961	28.159	28.06	28.06	28.159	28.159	28.159
2012-10-01 03:40:00	2012-10-01 03:40:00	27.961	27.961	27.961	27.961	28.159	28.06	28.06	28.159	28.159	28.159
2012-10-01 03:50:00	2012-10-01 03:50:00	27.961	27.961	27.961	27.961	28.159	28.159	28.06	28.159	28.159	28.159
2012-10-01 04:00:00	2012-10-01 04:00:00	27.961	27.961	27.961	27.961	28.159	28.06	28.06	28.159	28.159	28.258
2012-10-01 04:10:00	2012-10-01 04:10:00	28.06	28.06	28.06	28.06	28.159	28.06	28.06	28.159	28.159	28.159
2012-10-01 04:20:00	2012-10-01 04:20:00	28.06	28.06	28.06	28.06	28.159	28.06	28.06	28.159	28.159	28.159
2012-10-01 04:30:00	2012-10-01 04:30:00	28.06	28.06	28.06	27.961	28.159	28.06	28.06	28.159	28.159	28.159
2012-10-01 04:40:00	2012-10-01 04:40:00	28.06	28.06	28.06	27.961	28.159	28.06	28.06	28.159	28.159	28.159
2012-10-01 04:50:00	2012-10-01 04:50:00	28.06	28.06	28.06	27.961	28.159	28.159	28.06	28.159	28.159	28.258
2012-10-01 05:00:00	2012-10-01 05:00:00	28.06	28.06	28.06	28.06	28.159	28.06	28.06	28.159	28.159	28.159
2012-10-01 05:10:00	2012-10-01 05:10:00	28.06	28.06	28.06	28.06	28.159	28.159	28.06	28.159	28.159	28.258
2012-10-01 05:20:00	2012-10-01 05:20:00	28.06	28.06	28.06	28.06	28.159	28.159	28.06	28.159	28.159	28.258
2012-10-01 05:30:00	2012-10-01 05:30:00	28.06	28.06	28.06	28.06	28.159	28.159	28.06	28.159	28.159	28.258
2012-10-01 05:40:00	2012-10-01 05:40:00	28.06	28.06	28.06	28.06	28.258	28.159	28.06	28.159	28.159	28.258
2012-10-01 05:50:00	2012-10-01 05:50:00	28.06	28.06	28.06	28.06	28.159	28.159	28.159	28.258	28.159	28.258
2012-10-01 06:00:00	2012-10-01 06:00:00	28.06	28.06	28.159	28.06	28.258	28.159	28.06	28.159	28.159	28.258
2012-10-01 06:10:00	2012-10-01 06:10:00	28.06	28.06	28.159	28.06	28.258	28.159	28.159	28.258	28.159	28.258
2012-10-01 06:20:00	2012-10-01 06:20:00	28.06	28.06	28.159	28.06	28.258	28.159	28.159	28.159	28.159	28.258
2012-10-01 06:30:00	2012-10-01 06:30:00	28.06	28.06	28.159	28.06	28.258	28.159	28.159	28.258	28.159	28.258
2012-10-01 06:40:00	2012-10-01 06:40:00	28.06	28.159	28.159	28.06	28.258	28.159	28.159	28.258	28.258	28.258
2012-10-01 06:50:00	2012-10-01 06:50:00	28.159	28.159	28.159	28.06	28.258	28.258	28.159	28.258	28.258	28.258
2012-10-01 07:00:00	2012-10-01 07:00:00	28.159	28.159	28.159	28.06	28.258	28.258	28.159	28.258	28.258	28.258
2012-10-01 07:10:00	2012-10-01 07:10:00	28.159	28.159	28.159	28.06	28.258	28.258	28.159	28.258	28.258	28.258
2012-10-01 07:20:00	2012-10-01 07:20:00	28.159	28.159	28.258	28.159	28.258	28.258	28.159	28.258	28.258	28.258
2012-10-01 07:30:00	2012-10-01 07:30:00	28.159	28.159	28.258	28.159	28.357	28.258	28.159	28.258	28.258	28.258
2012-10-01 07:40:00	2012-10-01 07:40:00	28.258	28.258	28.258	28.159	28.357	28.258	28.159	28.258	28.258	28.258
2012-10-01 07:50:00	2012-10-01 07:50:00	28.258	28.258	28.258	28.159	28.258	28.258	28.159	28.258	28.258	28.258
2012-10-01 08:00:00	2012-10-01 08:00:00	28.258	28.258	28.258	28.258	28.357	28.258	28.159	28.258	28.258	28.258
2012-10-01 08:10:00	2012-10-01 08:10:00	28.258	28.258	28.357	28.258	28.357	28.258	28.258	28.258	28.258	28.357
2012-10-01 08:20:00	2012-10-01 08:20:00	28.258	28.258	28.357	28.258	28.357	28.258	28.258	28.258	28.258	28.357
2012-10-01 08:30:00	2012-10-01 08:30:00	28.357	28.357	28.357	28.258	28.357	28.258	28.258	28.357	28.357	28.357
[truncated: 17,831 more rows]

## Sheet: Cluster 25
Supplementary Table 3
Contigs in coexpressed Cluster 25
Contig	Uniprot	Description
contig17842	P62335	26S protease regulatory subunit 10B
contig20817	A8K855	EF-hand calcium-binding domain-containing protein 7
contig20868	P22125	Ras-related protein ORAB-1
contig22844	None	No_Description
contig23837	None	No_Description
contig60735	Q9H324	A disintegrin and metalloproteinase with thrombospondin motifs 10
contig66738	Q6NV34	Peroxisomal 2,4-dienoyl-CoA reductase
contig68444	None	No_Description
contig72858	P16112	Aggrecan core protein
contig72874	None	No_Description
contig73012	None	No_Description
contig75639	P12955	Xaa-Pro dipeptidase
contig79346	P08630	Tyrosine-protein kinase Btk29A
contig81027	O60290	Zinc finger protein 862
contig81748	None	No_Description
contig81990	P10978	Retrovirus-related Pol polyprotein from transposon TNT 1-94
contig82210	Q66L32	Mitochondrial import inner membrane translocase subunit Tim8 A
contig93694	Q5RF63	ATP-dependent DNA helicase Q1
contig98573	None	No_Description
contig105110	B3S4G8	Putative uncharacterized protein
contig105482	None	No_Description
contig105540	None	No_Description
contig105986	O89110	Caspase-8
contig107099	Q6ZPS6	Ankyrin repeat and IBR domain-containing protein 1
contig107526	C3ZTB7	Putative uncharacterized protein
contig110600	Q8AV58	Protein sidekick-1
contig111624	None	No_Description
contig112414	None	No_Description
contig116427	P53597	Succinyl-CoA ligase [ADP/GDP-forming] subunit alpha, mitochondrial
contig116745	Q9BU70	Nef-associated protein 1
contig117101	None	No_Description
contig117356	Q06AU5	Ras-related protein Rab-32
contig118841	None	No_Description
contig118973	Q8R512	UBX domain-containing protein 11
contig131758	Q5XIN7	Protein O-linked-mannose beta-1,2-N-acetylglucosaminyltransferase 1
contig133008	C3XQ79	Putative uncharacterized protein
contig137317	Q5XK85	Uncharacterized protein KIAA0556 homolog
contig138844	Q9D7J4	Protein FAM36A
contig140841	C3YB88	Putative uncharacterized protein
contig147128	Q9WUU8	TNFAIP3-interacting protein 1
contig147690	Q5SRX1	TOM1-like protein 2
contig147975	Q8NDI1	EH domain-binding protein 1
contig149485	Q6ZS30	Neurobeachin-like protein 1
contig150061	C3ZR82	Putative uncharacterized protein
contig150181	O60290	Zinc finger protein 862
contig150362	O59711	Saccharopine dehydrogenase [NADP+, L-glutamate-forming]
contig150471	Q14246	EGF-like module-containing mucin-like hormone receptor-like 1
contig151288	Q03146	Epithelial discoidin domain-containing receptor 1
contig152955	Q9JMH4	Collagen alpha-1(XVII) chain
contig153580	None	No_Description
contig156616	Q95JZ9	Putative uncharacterized protein
contig156783	None	No_Description
contig157172	None	No_Description
contig160738	None	No_Description
contig163470	Q9ERG0	LIM domain and actin-binding protein 1
contig164706	Q13610	Periodic tryptophan protein 1 homolog
contig165259	Q05609	Serine/threonine-protein kinase CTR1
contig166292	None	No_Description
contig170553	Q8BYM7	Radial spoke head protein 4 homolog A
contig171541	None	No_Description
contig171860	P26932	Calponin-1
contig173369	None	No_Description
contig173440	None	No_Description
contig174957	P97794	ATP-sensitive inward rectifier potassium channel 8
contig176305	Q8TC29	Enkurin
contig178551	C3YJ63	Putative uncharacterized protein
contig178682	O95819	Mitogen-activated protein kinase kinase kinase kinase 4
contig179731	P18519	Tumor necrosis factor receptor superfamily member 16
contig180905	Q15477	Helicase SKI2W
contig182190	Q8N3I7	Bardet-Biedl syndrome 5 protein
contig184993	Q8CG08	Collagen triple helix repeat-containing protein 1
contig186597	Q8SSS9	Probable serine/threonine-protein kinase qkgA
contig186817	None	No_Description
contig188939	P47990	Xanthine dehydrogenase/oxidase
contig190283	Q8NFU3	Thiosulfate sulfurtransferase/rhodanese-like domain-containing protein 1
contig190552	None	No_Description
contig191382	Q96AY4	Tetratricopeptide repeat protein 28
contig193297	P59235	Nucleoporin Nup43
contig193669	P36241	60S ribosomal protein L19
contig194637	P49471	Photosystem II CP47 chlorophyll apoprotein
contig203113	P08775	DNA-directed RNA polymerase II subunit RPB1
contig205548	Q6IMM8	Polyprotein
contig206735	None	No_Description
contig209488	Q8CJ40	Rootletin
contig211081	Q5TLN1	Reverse transcriptase
contig217092	D4QD85	Lectin
contig219084	Q5U367	Procollagen-lysine,2-oxoglutarate 5-dioxygenase 3
contig219416	Q5EAJ7	Major vault protein
contig600210	P53702	Cytochrome c-type heme lyase
contig205675	Q9R244	Short transient receptor potential channel 2
contig118679	Q6DEJ5	Alanyl-tRNA editing protein Aarsd1
contig65333	Q504Y3	Zinc finger CW-type PWWP domain protein 2
contig161292	None	No_Description
contig173854	Q811M1	Rho GTPase-activating protein 15
contig177389	Q6NYY9	Vacuole membrane protein 1
contig177997	P61460	DEP domain-containing protein 5
contig104925	C3YHS3	Putative uncharacterized protein
contig157394	E1C2V1	Lethal(3)malignant brain tumor-like protein 1
contig176937	A2FFX8	Putative uncharacterized protein
contig165151	Q920Q4	Vacuolar protein sorting-associated protein 16 homolog
contig108824	Q6ZQK0	Condensin-2 complex subunit D3
contig150218	Q96BH1	E3 ubiquitin-protein ligase RNF25
contig44420	None	No_Description
contig25792	P37727	Rab proteins geranylgeranyltransferase component A 1
contig181785	P55011	Solute carrier family 12 member 2
contig147724	Q5RC26	Fibulin-5
contig111163	Q9R049	E3 ubiquitin-protein ligase AMFR
contig170224	Q9D818	Protein C9orf140 homolog
contig58852	A4C8U4	Putative uncharacterized protein
contig182505	Q15070	Mitochondrial inner membrane protein OXA1L

## Sheet: Cluster 10
Supplementary Table 4
Contigs in coexpressed Cluster 10
Contig	Uniprot	Description
contig5372	Q90481	Homeobox protein Nkx-2.2a
contig8486	Q9Z0U4	Gamma-aminobutyric acid type B receptor subunit 1
contig9378	Q6NYL5	Alanine aminotransferase 2-like
contig11768	Q8R3N1	Nucleolar protein 14
contig12021	None	No_Description
contig12786	None	No_Description
contig16129	Q2MCN4	HyTSR1 protein
contig17948	Q6IWH7	Anoctamin-7
contig18113	None	No_Description
contig19589	Q1XA76	Amiloride-sensitive cation channel 2, neuronal
contig20066	None	No_Description
contig22952	P18856	Collagen EMF1-alpha
contig24015	Q6NRH0	Kelch-like protein 12
contig24283	Q19269	Zinc metalloproteinase nas-14
contig25086	Q9BUZ4	TNF receptor-associated factor 4
contig25577	None	No_Description
contig26688	Q8BG58	Transmembrane prolyl 4-hydroxylase
contig55309	Q5DTV4	Probable ribonuclease ZC3H12C
contig55873	P51029	Protein Wnt-8b
contig56846	B2BS84	Protease inhibitor
contig60753	Q01133	Antho-RFamide neuropeptides
contig64802	Q5RET6	Transmembrane protein 184C
contig65391	Q01177	Plasminogen
contig68006	P97367	Homeobox protein Meis2
contig69270	None	No_Description
contig69490	Q29RU2	Oncoprotein-induced transcript 3 protein
contig70503	O15162	Phospholipid scramblase 1
contig70742	Q96RW7	Hemicentin-1
contig72121	Q2MCN4	HyTSR1 protein
contig72562	Q5TCS8	Adenylate kinase domain-containing protein 1
contig73125	Q1PSW8	Tripartite motif-containing protein 71
contig73243	None	No_Description
contig73537	None	No_Description
contig73794	Q6PF21	Methionyl-tRNA synthetase, cytoplasmic
contig74645	Q6DIS1	Mitochondrial Rho GTPase 2
contig76408	Q92777	Synapsin-2
contig76526	Q5RJA1	DNA-binding protein RFX6
contig77170	A2BG56	Novel protein
contig79891	None	No_Description
contig80216	Q64739	Collagen alpha-2(XI) chain
contig80719	None	No_Description
contig80792	Q23808	Aquaporin AQPcic
contig81437	None	No_Description
contig81449	Q9DBI0	Transmembrane protease serine 6
contig81543	P36267	Gamma-glutamyltranspeptidase
contig81603	P63696	Uncharacterized transporter Mb0941
contig81772	None	No_Description
contig82050	Q9R0Q8	C-type lectin domain family 4 member E
contig82942	Q8WN03	Kv channel-interacting protein 2
contig87230	Q07008	Neurogenic locus notch homolog protein 1
contig89705	Q9CXF4	TBC1 domain family member 15
contig92183	Q9P215	Pogo transposable element with KRAB domain
contig92432	P34121	Coactosin
contig93980	None	No_Description
contig94131	Q9TV36	Fibrillin-1
contig96282	C3Y5U1	Putative uncharacterized protein
contig96523	None	No_Description
contig96647	Q1XA76	Amiloride-sensitive cation channel 2, neuronal
contig96706	F4X2G4	Putative uncharacterized protein
contig97160	Q6V0K7	Oncoprotein-induced transcript 3 protein
contig97185	Q99547	M-phase phosphoprotein 6
contig97424	None	No_Description
contig97825	Q92777	Synapsin-2
contig97836	Q9EPW2	Krueppel-like factor 15
contig97920	Q8BG34	UBX domain-containing protein 10
contig98206	None	No_Description
contig98299	Q7ZVF3	Succinate dehydrogenase [ubiquinone] flavoprotein subunit, mitochondrial
contig98783	Q2KJ63	Plasma kallikrein
contig99270	P31315	GS homeobox 1
contig99866	None	No_Description
contig100147	Q9BUH8	Brain-enriched guanylate kinase-associated protein
contig100178	None	No_Description
contig100371	None	No_Description
contig104309	Q6GLE8	Leucine-rich repeat-containing protein 28
contig105250	None	No_Description
contig105710	P15870	Histone H1-delta
contig106558	None	No_Description
contig106559	Q5R9H4	APOBEC1 complementation factor
contig106702	None	No_Description
contig106756	Q05546	Tenascin-R
contig107364	P62255	Ubiquitin-conjugating enzyme E2 G1
contig107815	Q86UP6	CUB and zona pellucida-like domain-containing protein 1
contig107847	None	No_Description
contig107970	O54853	Potassium voltage-gated channel subfamily H member 6
contig107980	Q2MCN4	HyTSR1 protein
contig108108	Q9QZX7	Serine racemase
contig108354	None	No_Description
contig108447	P54001	Prolyl 4-hydroxylase subunit alpha-1
contig109034	Q0V9W6	BTB/POZ domain-containing protein 6
contig109568	None	No_Description
contig110159	C3ZA66	Putative uncharacterized protein
contig110172	Q92963	GTP-binding protein Rit1
contig110356	None	No_Description
contig110644	Q7Z6V5	tRNA-specific adenosine deaminase 2
contig110693	P43646	Caltractin
contig110966	P51810	G-protein coupled receptor 143
contig111713	None	No_Description
contig112014	Q23023	Serine/threonine-protein kinase unc-51
contig112187	Q9VVY3	CBM21 domain-containing protein CG9619
contig112350	O88310	Intelectin-1a
contig112950	P55814	Ornithine decarboxylase antizyme 1
contig113423	C3Z6A1	Putative uncharacterized protein
contig113611	Q9Y2J0	Rabphilin-3A
contig113973	E2JEI9	Oocyte-specific F-box protein
contig114046	Q9VVY3	CBM21 domain-containing protein CG9619
contig114052	Q8CID0	Cysteine-rich protein 2-binding protein
contig114656	None	No_Description
contig115529	O15027	Protein transport protein Sec16A
contig115703	None	No_Description
contig115909	Q90481	Homeobox protein Nkx-2.2a
contig116481	Q2MCN4	HyTSR1 protein
contig116483	A8C9K9	GP2 THP-like protein
contig116697	P26652	Metalloproteinase inhibitor 3
contig116754	None	No_Description
contig117372	Q02224	Centromere-associated protein E
contig118867	Q6R5N8	Toll-like receptor 13
contig119893	Q6TGS6	Tyrosyl-tRNA synthetase, cytoplasmic
contig122625	Q9H4G4	Golgi-associated plant pathogenesis-related protein 1
contig128646	None	No_Description
contig129337	O66878	Chromosome partition protein Smc
contig130410	P11346	Raf homolog serine/threonine-protein kinase phl
contig131436	Q90953	Versican core protein
contig133116	Q01033	Uncharacterized gene 48 protein
contig133177	Q13286	Battenin
contig133190	Q9MYP6	17-beta-hydroxysteroid dehydrogenase 14
contig133534	None	No_Description
contig137647	Q5U4L0	LOC100101274 protein
contig138098	None	No_Description
contig138120	P43249	G protein-coupled receptor kinase 5
contig138265	Q96PV6	Leukocyte receptor cluster member 8
contig139332	None	No_Description
contig139659	None	No_Description
contig140443	Q7Z410	Transmembrane protease serine 9
contig140703	None	No_Description
contig140760	Q8K1T0	Transmembrane protease serine 3
contig142456	O88387	FYVE, RhoGEF and PH domain-containing protein 4
contig145437	Q05B92	Transcription factor E3
contig146326	P08861	Chymotrypsin-like elastase family member 3B
contig146627	Q9JHS4	ATP-dependent Clp protease ATP-binding subunit clpX-like, mitochondrial
contig146681	Q96RW7	Hemicentin-1
contig146969	P29145	PC3-like endoprotease variant B
contig147132	Q9VKD3	Probable cysteine desulfurase, mitochondrial
contig147181	None	No_Description
contig147358	None	No_Description
contig147394	P21927	Cholinesterase
contig147563	Q58A42	Protein DD3-3
contig147779	Q01033	Uncharacterized gene 48 protein
contig147858	None	No_Description
contig147893	None	No_Description
contig147987	Q8CG08	Collagen triple helix repeat-containing protein 1
contig148020	Q8N0W4	Neuroligin-4, X-linked
contig148558	Q76KP1	N-acetyl-beta-glucosaminyl-glycoprotein 4-beta-N-acetylgalactosaminyltransferase 1
contig148690	P13866	Sodium/glucose cotransporter 1
contig148837	None	No_Description
contig149118	Q5R889	Putative adenosylhomocysteinase 3
contig150295	Q9FF12	Flavin-containing monooxygenase FMO GS-OX-like 9
contig150308	C3Z6A1	Putative uncharacterized protein
contig150387	Q5ZIJ9	E3 ubiquitin-protein ligase MIB2
contig150618	Q90478	Neural cell adhesion molecule L1.1
contig150747	P23770	GATA-binding factor 2
contig150838	Q9USN3	Probable U3 small nucleolar RNA-associated protein 13
contig151077	Q01DA2	BCCT transporter (ISS)
contig151135	C1BYW9	Proteasome inhibitor PI31 subunit
contig151248	A8WLV3	Putative uncharacterized protein
contig151436	P25386	Intracellular protein transport protein USO1
contig151437	Q3V3R4	Integrin alpha-1
contig151507	None	No_Description
contig151527	P55567	Uncharacterized protein y4mH
contig151612	P18503	Short-chain collagen C4
contig151740	C3ZLW3	Putative uncharacterized protein
contig152256	P18503	Short-chain collagen C4
contig152664	None	No_Description
contig152665	A2A9C3	Protein SZT2
contig152966	Q5RCH7	DNA-binding protein inhibitor ID-2
contig153305	None	No_Description
contig153430	P80010	Plasminogen
contig153497	A6QLD2	Olfactomedin-like protein 2B
contig153614	P55023	Tyrosinase
contig153971	Q96AY4	Tetratricopeptide repeat protein 28
contig154014	None	No_Description
contig154328	Q9BV44	THUMP domain-containing protein 3
contig154516	None	No_Description
contig156228	None	No_Description
contig156320	None	No_Description
contig156544	Q99JB0	Krueppel-like factor 7
contig156945	Q80T32	Probable G-protein coupled receptor 133
contig157667	P55016	Solute carrier family 12 member 1
contig158102	Q8VI47	Canalicular multispecific organic anion transporter 1
contig158162	None	No_Description
contig158322	Q8MVR1	Cyclic GMP-binding protein C
contig158846	None	No_Description
contig160321	Q96AY4	Tetratricopeptide repeat protein 28
contig161195	None	No_Description
contig161196	P80646	Chymotrypsin B
contig164391	None	No_Description
contig165271	None	No_Description
contig166835	Q96CG8	Collagen triple helix repeat-containing protein 1
contig168077	Q5PPM5	Transcription factor HES-1
contig169114	P84104	Serine/arginine-rich splicing factor 3
contig169192	Q7T3Q2	Cysteine-rich motor neuron 1 protein
contig169670	P24507	Synaptotagmin-C
contig169708	Q8LGG8	Universal stress protein A-like protein
contig170536	None	No_Description
contig170819	Q54CH1	Arrestin domain-containing protein A
contig171237	Q5R6R7	Septin-4
contig171280	None	No_Description
contig171302	Q9YHV3	Noggin-3
contig171321	Q54G05	Putative leucine-rich repeat-containing protein DDB_G0290503
contig171911	Q9NRA8	Eukaryotic translation initiation factor 4E transporter
contig172048	Q9CXP8	Guanine nucleotide-binding protein G(I)/G(S)/G(O) subunit gamma-10
contig172130	None	No_Description
contig172578	None	No_Description
contig173519	None	No_Description
contig173571	P35444	Cartilage oligomeric matrix protein
contig173716	Q9H4K1	RIB43A-like with coiled-coils protein 2
contig173865	None	No_Description
contig173928	None	No_Description
contig174792	Q9VS29	Down syndrome cell adhesion molecule-like protein Dscam2
contig174875	P91430	Ubiquitin-like modifier-activating enzyme 5
contig174891	Q29J30	GA13958
contig175615	Q1RMU1	R-spondin-3
contig176264	P09090	Protein zerknuellt 2
contig176621	Q91719	Cortical granule lectin
contig176962	None	No_Description
contig177106	Q5GN48	Dystrophin
contig177174	O57460	Dorsal-ventral patterning tolloid-like protein 1
contig177420	None	No_Description
contig177513	Q80T32	Probable G-protein coupled receptor 133
contig177645	P07996	Thrombospondin-1
contig177714	None	No_Description
contig177762	O70165	Ficolin-1
contig177833	P20911	Cyclin-dependent kinase 7
contig178039	None	No_Description
contig178069	Q1HA50	Egg protein
contig178249	None	No_Description
contig178269	Q29555	Glycine N-methyltransferase
contig178537	A2D7I5	Putative uncharacterized protein
contig178782	None	No_Description
contig178820	B0WVD3	Putative uncharacterized protein
contig179003	None	No_Description
contig179116	Q69ZM6	Serine/threonine-protein kinase 36
contig179205	P23468	Receptor-type tyrosine-protein phosphatase delta
contig179549	None	No_Description
contig179610	Q897P8	D-alanine--D-alanine ligase A
contig179649	None	No_Description
contig180018	None	No_Description
contig180185	D7EM16	Putative uncharacterized protein
contig180186	C0H691	Small cysteine-rich protein 2
contig180258	P81274	G-protein-signaling modulator 2
contig180395	None	No_Description
contig180736	Q0P4P2	Fibrinogen C domain-containing protein 1
contig181105	P55115	Zinc metalloproteinase nas-15
contig181873	Q5DU56	Protein NLRC3
contig182331	P86854	Perlucin-like protein
contig182572	Q25677	Pod-EPPT protein
contig182585	P00767	Chymotrypsinogen B
contig182635	C3YXM6	Putative uncharacterized protein
contig182817	None	No_Description
contig182887	Q640K1	Neurochondrin
contig182913	P21452	Substance-K receptor
contig183484	Q96CG8	Collagen triple helix repeat-containing protein 1
contig184216	O70624	Myocilin
contig184755	B2A606	Putative uncharacterized protein
contig185040	None	No_Description
contig185154	Q19269	Zinc metalloproteinase nas-14
contig185173	None	No_Description
contig185189	Q8CG08	Collagen triple helix repeat-containing protein 1
contig185334	None	No_Description
contig186111	None	No_Description
contig186673	None	No_Description
contig186832	P04323	Retrovirus-related Pol polyprotein from transposon 17.6
contig187009	None	No_Description
contig187464	Q96CG8	Collagen triple helix repeat-containing protein 1
contig188458	Q96CG8	Collagen triple helix repeat-containing protein 1
contig189021	Q6DIV6	Vesicular inhibitory amino acid transporter
contig189103	None	No_Description
contig190907	None	No_Description
contig190968	Q06332	Lymphotoxin-alpha
contig192098	None	No_Description
contig192407	P20171	GTPase HRas
contig192489	Q5I012	Putative sodium-coupled neutral amino acid transporter 10
contig193774	P83553	Dermatopontin
contig194175	O06795	Putative diacyglycerol O-acyltransferase Rv1760/MT1809
contig194760	Q9Z2E1	Methyl-CpG-binding domain protein 2
contig195259	None	No_Description
contig195374	O54983	Thiomorpholine-carboxylate dehydrogenase
contig195601	Q9CXZ1	NADH dehydrogenase [ubiquinone] iron-sulfur protein 4, mitochondrial
contig195651	None	No_Description
contig195977	None	No_Description
contig196435	None	No_Description
contig202329	Q8R4E0	Interferon regulatory factor 2
contig203404	None	No_Description
contig203879	P08419	Chymotrypsin-like elastase family member 2A
contig204516	Q9QZ09	Putative homeodomain transcription factor 1
contig204692	P00767	Chymotrypsinogen B
contig205082	B0ZZ78	Cyano fluorescent protein
contig205298	P27398	Calpain-D
contig205428	P62294	Abnormal spindle-like microcephaly-associated protein homolog
contig205981	Q6V0K7	Oncoprotein-induced transcript 3 protein
contig208333	Q5YU15	UPF0353 protein NFA_34780
contig208508	Q8R087	Beta-1,4-galactosyltransferase 7
contig209501	Q58DW2	Cystathionine gamma-lyase
contig209795	P18503	Short-chain collagen C4
contig210029	Q99LC5	Electron transfer flavoprotein subunit alpha, mitochondrial
contig210059	None	No_Description
contig210152	Q6NYL5	Alanine aminotransferase 2-like
contig210190	A6QLD2	Olfactomedin-like protein 2B
contig210238	P51531	Probable global transcription activator SNF2L2
contig210271	None	No_Description
contig210291	C3XUD0	Putative uncharacterized protein
contig210424	P55115	Zinc metalloproteinase nas-15
contig210826	O70624	Myocilin
contig211048	O35119	Short transient receptor potential channel 4
contig211156	C3XSR5	Putative uncharacterized protein
contig211220	Q60519	Semaphorin-5B
contig211473	Q9QZS3	Protein numb homolog
contig211571	None	No_Description
contig212026	None	No_Description
contig212480	None	No_Description
contig212759	None	No_Description
contig213331	Q92820	Gamma-glutamyl hydrolase
contig213733	Q09575	Uncharacterized protein K02A2.6
contig214406	C0H691	Small cysteine-rich protein 2
contig215733	None	No_Description
contig216119	None	No_Description
contig216700	Q2MCN4	HyTSR1 protein
contig216922	D7ELZ4	Putative uncharacterized protein
contig218529	A7MBH5	Coiled-coil domain-containing protein 151
contig218615	Q6IMA0	Polyprotein
contig218784	None	No_Description
contig219040	None	No_Description
contig219292	None	No_Description
contig219397	None	No_Description
contig219888	Q9H4G4	Golgi-associated plant pathogenesis-related protein 1
contig600099	O16025	Allene oxide synthase-lipoxygenase protein
contig600100	Q5EBL4	RILP-like protein 1
contig600176	Q8AWW5	Cysteine-rich motor neuron 1 protein
contig600204	O54988	STE20-like serine/threonine-protein kinase
contig600220	None	No_Description
contig107888	None	No_Description
contig107084	Q5ZMM5	Zinc finger protein 706
contig169636	Q8WPW2	Probable pyridoxine biosynthesis SNZERR
contig57772	Q5R9B8	DDB1- and CUL4-associated factor 6
contig99251	P18856	Collagen EMF1-alpha
contig139500	Q6ZU64	Coiled-coil domain-containing protein 108
contig119465	P13944	Collagen alpha-1(XII) chain
contig54512	E7FDB3	Nanos homolog 1
contig147248	Q4VC17	A disintegrin and metalloproteinase with thrombospondin motifs 18
contig99611	P28047	Protein Wnt-7b
contig74291	A1X283	SH3 and PX domain-containing protein 2B
contig59439	Q1PSW8	Tripartite motif-containing protein 71
contig81069	Q6V0I7	Protocadherin Fat 4
contig22246	Q5EAB6	Protein O-linked-mannose beta-1,2-N-acetylglucosaminyltransferase 1
contig150206	None	No_Description
contig131888	E2BF62	ADAM 11
contig600187	None	No_Description
contig148698	Q0V8S9	Contactin-associated protein-like 5
contig185039	A2AJ76	Hemicentin-2
contig185459	Q5RAS0	Short-chain specific acyl-CoA dehydrogenase, mitochondrial
contig57307	Q6DJ06	LIM domain transcription factor LMO4.2
contig104155	P36633	Amiloride-sensitive amine oxidase [copper-containing]
contig81156	Q96RQ3	Methylcrotonoyl-CoA carboxylase subunit alpha, mitochondrial
contig119004	None	No_Description
contig169197	Q9NR30	Nucleolar RNA helicase 2
contig44815	Q2MJB4	Doublesex- and mab-3-related transcription factor A2
contig191953	P28039	Acyloxyacyl hydrolase
contig187108	Q58588	Uncharacterized protein MJ1187
contig195626	C3ZDY6	Putative uncharacterized protein
contig75451	Q9Y603	Transcription factor ETV7
contig137306	C3ZQA1	Putative uncharacterized protein
contig205171	Q9UIL4	Kinesin-like protein KIF25
contig194113	F7AV82	Uncharacterized protein
contig26601	P04323	Retrovirus-related Pol polyprotein from transposon 17.6
contig72496	Q02361	Fork head domain-containing protein FD3
contig214983	Q8CG08	Collagen triple helix repeat-containing protein 1
contig122877	P42356	Phosphatidylinositol 4-kinase alpha
contig153226	P13255	Glycine N-methyltransferase
contig107598	Q1PRL4	Tripartite motif-containing protein 71
contig93686	P55112	Zinc metalloproteinase nas-4
contig600166	None	No_Description
contig133376	Q8BLA8	Transient receptor potential cation channel subfamily A member 1
contig132321	None	No_Description
contig78545	Q14517	Protocadherin Fat 1
contig68427	Q91765	Forkhead box protein A2-A
contig110653	C3XXQ1	Putative uncharacterized protein
contig184007	None	No_Description
contig18163	Q6IE70	PAB-dependent poly(A)-specific ribonuclease subunit 2
contig149139	Q4KLK9	RNA polymerase II subunit A C-terminal domain phosphatase SSU72
contig154098	B4WAQ1	Putative uncharacterized protein
contig148275	Q3UV71	Transmembrane and TPR repeat-containing protein 1
contig186985	Q0V8T4	Contactin-associated protein like 5-3
contig145436	P12394	Steroid 17-alpha-hydroxylase/17,20 lyase
contig13755	Q2YDN4	Coiled-coil domain-containing protein 105
contig215105	P28693	Ephrin type-B receptor 2
contig196429	Q58A42	Protein DD3-3
contig158520	A0JMY4	Uncharacterized protein C14orf45 homolog
contig110359	None	No_Description
contig208410	P97401	Secreted frizzled-related protein 3
contig165587	Q1HA50	Egg protein
contig211717	Q29RU2	Oncoprotein-induced transcript 3 protein
contig167794	P22412	Dipeptidase 1
contig165066	C3ZHH9	Putative uncharacterized protein
contig128832	Q5KHY3	No_description
